# Supplementary material for: Cell size sets the diameter of the budding yeast contractile ring
Source: Nat Commun. 2020 Jun 11;11:2952. doi: 10.1038/s41467-020-16764-x (PMC7289848; doi:10.1038/s41467-020-16764-x)
Supplement: Supplementary file 3 — Source Data [file 41467_2020_16764_MOESM3_ESM.zip]

Archive with 2 entries (2 files):
- Source Data.xlsx
- Sourcedata_FigS2.zip
