# Supplementary material for: Cell size sets the diameter of the budding yeast contractile ring
Source: Nat Commun. 2020 Jun 11;11:2952. doi: 10.1038/s41467-020-16764-x (PMC7289848; doi:10.1038/s41467-020-16764-x)
Supplement: Supplementary file 3 — Source Data [file 41467_2020_16764_MOESM3_ESM.zip › Source Data.xlsx]

## Sheet: Fig1
Fig. 1b			Fig. 1c			Fig. 1d
position (μm)	intensity (a.u.)		position (μm)	intensity (a.u.)		time (min)	diameter (μm)
0	-0.00151942		0	-0.00715228		0	1.56	1.21333	1.38667	1.04	1.47333	1.47333	1.3	1.38667	1.38667	1.21333	1.3	1.21333	1.21333	1.64667	1.21333	1.12667	1.12667	1.3	1.3	1.3	1.47333	1.38667	1.3	1.73333	1.21333	1.3	1.38667	1.21333	1.12667	1.3	1.12667	1.38667	1.21333	1.12667	1.21333	1.3	1.12667	1.12667	1.3	1.12667	1.12667	1.3	1.12667
0.0866667	-0.000139524		0.0866667	-0.00315067		3	1.47333	1.21333	1.3	1.12667	1.38667	1.47333	1.3	1.3	1.3	1.21333	1.21333	1.21333	1.21333	1.3	1.21333	1.12667	1.04	1.3	1.21333	1.21333	1.47333	1.3	1.3	1.64667	1.12667	1.21333	1.21333	1.3	1.21333	1.3	1.21333	1.38667	1.3	1.12667	1.21333	1.3	1.21333	1.12667	1.3	1.12667	1.21333	1.3	1.12667
0.173333	0.00164336		0.173333	0.000829937		6	1.64667	1.21333	1.3	1.12667	1.38667	1.47333	1.3	1.38667	1.38667	1.21333	1.21333	1.3	1.21333	1.3	1.12667	1.12667	1.12667	1.3	1.21333	1.21333	1.56	1.3	1.3	1.47333	1.3	1.21333	1.38667	1.21333	1.3	1.21333	1.12667	1.38667	1.21333	1.21333	1.21333	1.38667	1.12667	1.12667	1.21333	1.12667	1.21333	1.38667	1.12667
0.26	0.00439678		0.26	0.00286395		9	1.56	1.21333	1.21333	1.12667	1.47333	1.47333	1.3	1.3	1.38667	1.3	1.3	1.21333	1.12667	1.21333	1.04	1.12667	1.12667	1.38667	1.3	1.3	1.56	1.21333	1.38667	1.56	1.21333	1.21333	1.3	1.21333	1.21333	1.3	1.21333	1.38667	1.21333	1.12667	1.21333	1.38667	1.21333	1.3	1.3	1.21333	1.21333	1.38667	1.04
0.346667	0.00737155		0.346667	0.00795469		12	1.56	1.21333	1.3	1.12667	1.38667	1.56	1.21333	1.38667	1.38667	1.3	1.3	1.21333	1.12667	1.21333	1.12667	1.12667	1.12667	1.47333	1.21333	1.3	1.64667	1.3	1.38667	1.64667	1.12667	1.3	1.3	3.20667	1.21333	1.12667	1.3	1.38667	1.3	1.21333	1.3	1.38667	1.3	1.21333	1.3	1.21333	1.21333	1.38667	1.04
0.433333	0.00946098		0.433333	0.0110669		15	1.56	1.3	1.3	1.12667	1.38667	1.56	1.3	1.3	1.3	1.21333	1.3	1.21333	1.21333	1.21333	1.12667	1.12667	1.12667	1.56	1.21333	1.21333	1.64667	1.3	1.38667	1.56	1.21333	1.21333	1.3	1.3	3.20667	1.3	1.12667	1.47333	1.21333	1.12667	1.3	1.38667	1.21333	1.21333	1.21333	1.3	1.3	1.3	1.04
0.52	0.0112061		0.52	0.0140211		18	1.73333	1.21333	1.3	1.21333	1.38667	1.47333	1.3	1.38667	1.3	1.21333	1.3	1.21333	1.21333	1.3	1.12667	1.12667	1.12667	1.56	1.21333	1.21333	1.64667	1.3	1.38667	1.56	1.21333	1.3	1.21333	1.3	1.3	1.38667	1.12667	1.47333	1.3	1.21333	1.21333	1.38667	1.21333	1.21333	1.3	1.21333	1.3	1.3	1.12667
0.606667	0.012712		0.606667	0.0142176		21	1.64667	1.21333	1.21333	1.21333	1.3	1.56	1.38667	1.47333	1.3	1.21333	1.3	1.21333	1.21333	1.3	1.12667	1.21333	1.12667	1.47333	1.21333	1.21333	1.64667	1.3	1.47333	1.64667	1.21333	1.3	1.3	1.21333	1.3	1.38667	1.21333	1.47333	1.21333	1.12667	1.3	1.38667	1.3	1.3	1.3	1.3	1.3	1.3	1.12667
0.693333	0.0136958		0.693333	0.0149942		24	1.64667	1.3	1.21333	1.21333	1.38667	1.47333	1.38667	1.38667	1.3	1.21333	1.3	1.21333	1.3	1.3	1.21333	1.12667	1.12667	1.56	1.21333	1.21333	1.73333	1.3	1.38667	1.73333	1.21333	1.3	1.3	1.3	1.21333	1.47333	1.12667	1.38667	1.3	1.3	1.3	1.38667	1.21333	1.3	1.3	1.3	1.38667	1.38667	1.12667
0.78	0.0143042		0.78	0.0180563		27	1.64667	1.3	1.21333	1.21333	1.38667	1.47333	1.38667	1.47333	1.3	1.21333	1.38667	1.21333	1.3	1.3	1.21333	1.21333	1.21333	1.47333	1.21333	1.21333	1.73333	1.3	1.47333	1.73333	1.21333	1.21333	1.38667	1.21333	1.3	1.56	1.21333	1.38667	1.3	1.21333	1.3	1.38667	1.3	1.3	1.3	1.3	1.38667	1.38667	1.12667
0.866667	0.017221		0.866667	0.0264978		30	1.64667	1.3	1.3	1.3	1.38667	1.47333	1.47333	1.47333	1.3	1.12667	1.3	1.21333	1.3	1.3	1.3	1.21333	1.21333	1.47333	1.21333	1.21333	1.64667	1.3	1.47333	1.73333	1.21333	1.21333	1.38667	1.21333	1.21333	1.56	1.3	1.47333	1.21333	1.21333	1.3	1.38667	1.3	1.3	1.3	1.38667	1.3	1.38667	1.12667
0.953333	0.0252265		0.953333	0.0355665		33	1.64667	1.3	1.21333	1.3	1.38667	1.47333	1.47333	1.38667	1.38667	1.21333	1.3	1.21333	1.21333	1.3	1.3	1.12667	1.3	1.47333	1.21333	1.3	1.73333	1.3	1.47333	1.73333	1.3	1.21333	1.38667	1.21333	1.21333	1.64667	1.21333	1.38667	1.3	1.3	1.3	1.3	1.21333	1.3	1.3	1.38667	1.3	1.47333	1.12667
1.04	0.0306475		1.04	0.0438528		36	1.64667	1.3	1.21333	1.3	1.3	1.47333	1.38667	1.47333	1.3	1.21333	1.38667	1.3	1.21333	1.3	1.3	1.21333	1.3	1.47333	1.21333	1.21333	1.73333	1.3	1.47333	1.73333	1.3	1.3	1.38667	1.21333	1.21333	1.56	1.21333	1.47333	1.3	1.3	1.38667	1.38667	1.3	1.3	1.38667	1.38667	1.38667	1.38667	1.12667
1.12667	0.0359111		1.12667	0.054319		39	1.73333	1.3	1.21333	1.3	1.3	1.38667	1.47333	1.47333	1.3	1.3	1.38667	1.21333	1.3	1.3	1.3	1.21333	1.3	1.47333	1.3	1.21333	1.73333	1.21333	1.47333	1.73333	1.21333	1.21333	1.3	1.21333	1.21333	1.56	1.12667	1.38667	1.21333	1.3	1.3	1.38667	1.3	1.3	1.3	1.38667	1.38667	1.47333	1.21333
1.21333	0.040609		1.21333	0.0698272		42	1.64667	1.21333	1.21333	1.38667	1.38667	1.47333	1.47333	1.38667	1.3	1.3	1.3	1.3	1.21333	1.38667	1.21333	1.21333	1.21333	1.47333	1.21333	1.3	1.73333	1.3	1.47333	1.82	1.3	1.21333	1.38667	1.21333	1.21333	1.56	1.12667	1.38667	1.3	1.3	1.3	1.47333	1.3	1.3	1.38667	1.47333	1.38667	1.47333	1.21333
1.3	0.0502039		1.3	0.0964359		45	1.64667	1.21333	1.21333	1.3	1.3	1.47333	1.47333	1.56	1.3	1.21333	1.38667	1.3	1.3	1.38667	1.3	1.3	1.3	1.47333	1.21333	1.3	1.73333	1.3	1.47333	1.82	1.3	1.3	1.38667	1.3	1.21333	1.64667	1.12667	1.38667	1.21333	1.38667	1.38667	1.38667	1.38667	1.3	1.3	1.47333	1.38667	1.47333	1.21333
1.38667	0.0626877		1.38667	0.127158		48	1.64667	1.3	1.3	1.38667	1.3	1.47333	1.47333	1.47333	1.3	1.21333	1.38667	1.3	1.21333	1.38667	1.3	1.3	1.38667	1.47333	1.3	1.3	1.73333	1.3	1.47333	1.82	1.3	1.21333	1.3	1.21333	1.3	1.56	1.21333	1.47333	1.3	1.38667	1.3	1.47333	1.3	1.3	1.38667	1.47333	1.38667	1.38667	1.21333
1.47333	0.0766592		1.47333	0.173665		51	1.64667	1.21333	1.3	1.3	1.38667	1.47333	1.47333	1.47333	1.3	1.3	1.47333	1.3	1.3	1.38667	1.3	1.3	1.38667	1.47333	1.3	1.3	1.73333	1.3	1.47333	1.90667	1.38667	1.21333	1.38667	1.21333	1.21333	1.56	1.21333	1.38667	1.21333	1.38667	NaN	1.47333	1.3	1.3	1.38667	1.47333	1.38667	1.38667	1.21333
1.56	0.0967549		1.56	0.238622		54	1.73333	1.3	1.3	1.3	NaN	1.47333	1.56	1.47333	1.3	1.21333	1.73333	1.3	1.3	1.38667	1.3	1.3	1.38667	1.47333	1.3	1.21333	1.82	1.3	1.56	1.73333	1.38667	1.21333	1.3	1.3	1.21333	1.56	1.21333	1.47333	1.21333	1.38667	NaN	1.47333	1.38667	1.3	1.38667	1.47333	1.47333	1.47333	1.21333
1.64667	0.116638		1.64667	0.336765		57	1.73333	1.3	1.21333	1.3	NaN	1.47333	1.47333	1.47333	1.3	1.3	NaN	1.38667	1.21333	1.38667	1.3	1.21333	1.3	1.47333	1.3	1.3	1.82	1.3	1.47333	1.90667	1.38667	1.3	1.38667	1.21333	1.3	1.56	1.21333	1.47333	1.21333	1.38667	NaN	1.47333	1.3	1.38667	1.38667	1.47333	1.38667	1.38667	1.21333
1.73333	0.144388		1.73333	0.491204		60	1.64667	1.3	1.21333	1.3	NaN	1.47333	1.47333	1.47333	1.3	1.3	NaN	1.3	1.21333	1.38667	1.3	1.21333	1.38667	1.47333	1.21333	1.21333	1.73333	1.38667	1.47333	1.90667	1.38667	1.21333	1.38667	1.21333	1.21333	1.56	1.21333	NaN	1.21333	1.38667	NaN	1.47333	1.38667	1.38667	1.38667	1.47333	NaN	1.47333	1.3
1.82	0.186028		1.82	0.7058		63	1.73333	1.3	1.3	1.38667	NaN	1.47333	1.47333	1.47333	1.38667	1.21333	NaN	1.3	1.3	1.38667	1.3	1.21333	1.38667	1.47333	1.3	1.21333	1.73333	1.38667	1.47333	1.82	1.3	NaN	1.38667	1.21333	1.21333	1.47333	1.21333	NaN	1.21333	1.38667	NaN	1.47333	1.38667	1.38667	1.38667	1.47333	NaN	1.47333	1.3
1.90667	0.249628		1.90667	0.999233		66	1.73333	1.3	1.3	1.38667	NaN	1.47333	1.47333	1.47333	NaN	1.3	NaN	1.3	1.21333	1.38667	1.3	1.21333	1.3	1.47333	NaN	1.3	1.73333	NaN	1.47333	1.82	1.3	NaN	1.38667	1.3	1.21333	1.47333	1.21333	NaN	1.21333	1.47333	NaN	1.47333	1.38667	1.38667	1.38667	1.47333	NaN	1.47333	1.3
1.99333	0.345172		1.99333	1.32511		69	1.73333	1.3	1.21333	1.3	NaN	1.47333	1.47333	1.47333	NaN	1.21333	NaN	1.3	1.3	1.38667	1.3	1.21333	1.3	1.47333	NaN	1.21333	1.73333	NaN	1.47333	1.82	1.38667	NaN	1.38667	1.21333	1.3	1.56	1.21333	NaN	1.21333	1.38667	NaN	1.47333	1.38667	1.38667	1.38667	NaN	NaN	1.47333	1.3
2.08	0.47627		2.08	1.58577		72	1.73333	1.21333	1.21333	1.38667	NaN	1.47333	1.47333	1.47333	NaN	1.3	NaN	1.38667	1.3	1.38667	1.3	1.21333	1.38667	1.47333	NaN	1.21333	1.73333	NaN	1.47333	1.82	1.3	NaN	1.38667	1.21333	1.21333	1.47333	1.21333	NaN	1.21333	1.38667	NaN	1.47333	1.38667	1.38667	1.38667	NaN	NaN	1.47333	1.21333
2.16667	0.618536		2.16667	1.69939		75	1.82	1.3	1.21333	1.3	NaN	1.56	1.47333	1.47333	NaN	1.21333	NaN	1.38667	1.3	1.38667	1.3	1.3	1.3	1.47333	NaN	1.21333	1.73333	NaN	1.47333	1.82	1.3	NaN	1.38667	1.21333	1.21333	1.47333	1.21333	NaN	1.21333	1.47333	NaN	1.47333	1.38667	1.38667	1.38667	NaN	NaN	1.47333	1.3
2.25333	0.732114		2.25333	1.63046		78	1.82	1.38667	1.3	1.3	NaN	1.47333	1.56	1.47333	NaN	NaN	NaN	1.38667	1.21333	1.38667	1.3	1.21333	1.38667	1.47333	NaN	1.3	1.82	NaN	1.47333	1.82	1.38667	NaN	1.38667	1.21333	1.21333	1.47333	1.21333	NaN	1.3	1.38667	NaN	1.47333	1.38667	1.38667	1.47333	NaN	NaN	1.38667	1.38667
2.34	0.790566		2.34	1.48919		81	1.82	1.3	1.3	1.3	NaN	1.47333	1.47333	1.47333	NaN	NaN	NaN	1.38667	1.3	1.38667	1.38667	1.3	1.38667	1.56	NaN	1.3	1.73333	NaN	1.47333	1.73333	1.3	NaN	NaN	1.21333	1.21333	1.47333	1.21333	NaN	1.3	1.47333	NaN	1.47333	1.38667	1.38667	1.47333	NaN	NaN	1.47333	NaN
2.42667	0.782358		2.42667	1.34407		84	1.73333	1.3	1.21333	1.38667	NaN	1.47333	1.56	1.47333	NaN	NaN	NaN	1.38667	1.3	1.38667	NaN	1.21333	1.38667	NaN	NaN	NaN	1.73333	NaN	1.47333	1.82	1.3	NaN	NaN	1.3	1.21333	1.47333	1.21333	NaN	1.3	1.47333	NaN	1.56	1.38667	1.3	1.38667	NaN	NaN	1.47333	NaN
2.51333	0.752523		2.51333	1.25062		87	NaN	1.38667	1.3	1.38667	NaN	1.47333	1.47333	1.47333	NaN	NaN	NaN	1.38667	1.21333	1.38667	NaN	1.3	1.3	NaN	NaN	NaN	1.73333	NaN	1.47333	1.82	1.3	NaN	NaN	NaN	1.3	NaN	1.21333	NaN	1.3	1.38667	NaN	NaN	1.47333	NaN	1.47333	NaN	NaN	1.47333	NaN
2.6	0.714974		2.6	1.21001		90	NaN	1.38667	NaN	NaN	NaN	1.56	1.56	1.47333	NaN	NaN	NaN	1.47333	1.3	NaN	NaN	1.38667	1.3	NaN	NaN	NaN	1.82	NaN	NaN	1.82	1.3	NaN	NaN	NaN	NaN	NaN	1.21333	NaN	1.21333	NaN	NaN	NaN	1.47333	NaN	NaN	NaN	NaN	1.47333	NaN
2.68667	0.710603		2.68667	1.2116		93	NaN	NaN	NaN	NaN	NaN	1.56	1.56	1.47333	NaN	NaN	NaN	1.47333	NaN	NaN	NaN	1.3	NaN	NaN	NaN	NaN	1.82	NaN	NaN	1.82	1.3	NaN	NaN	NaN	NaN	NaN	1.21333	NaN	1.3	NaN	NaN	NaN	1.47333	NaN	NaN	NaN	NaN	1.47333	NaN
2.77333	0.707176		2.77333	1.275		96	NaN	NaN	NaN	NaN	NaN	1.47333	1.56	1.56	NaN	NaN	NaN	1.47333	NaN	NaN	NaN	NaN	NaN	NaN	NaN	NaN	1.82	NaN	NaN	1.82	1.3	NaN	NaN	NaN	NaN	NaN	1.21333	NaN	1.3	NaN	NaN	NaN	1.38667	NaN	NaN	NaN	NaN	1.56	NaN
2.86	0.717984		2.86	1.3741		99	NaN	NaN	NaN	NaN	NaN	1.47333	1.56	1.56	NaN	NaN	NaN	1.47333	NaN	NaN	NaN	NaN	NaN	NaN	NaN	NaN	NaN	NaN	NaN	1.82	NaN	NaN	NaN	NaN	NaN	NaN	1.3	NaN	NaN	NaN	NaN	NaN	1.47333	NaN	NaN	NaN	NaN	0.78	NaN
2.94667	0.734936		2.94667	1.51039		102	NaN	NaN	NaN	NaN	NaN	1.47333	NaN	1.47333	NaN	NaN	NaN	1.47333	NaN	NaN	NaN	NaN	NaN	NaN	NaN	NaN	NaN	NaN	NaN	1.82	NaN	NaN	NaN	NaN	NaN	NaN	1.21333	NaN	NaN	NaN	NaN	NaN	1.47333	NaN	NaN	NaN	NaN	NaN	NaN
3.03333	0.755675		3.03333	1.62009		105	NaN	NaN	NaN	NaN	NaN	1.56	NaN	1.38667	NaN	NaN	NaN	NaN	NaN	NaN	NaN	NaN	NaN	NaN	NaN	NaN	NaN	NaN	NaN	1.82	NaN	NaN	NaN	NaN	NaN	NaN	1.21333	NaN	NaN	NaN	NaN	NaN	1.47333	NaN	NaN	NaN	NaN	NaN	NaN
3.12	0.729498		3.12	1.64527		108	NaN	NaN	NaN	NaN	NaN	1.47333	NaN	1.47333	NaN	NaN	NaN	NaN	NaN	NaN	NaN	NaN	NaN	NaN	NaN	NaN	NaN	NaN	NaN	1.82	NaN	NaN	NaN	NaN	NaN	NaN	1.21333	NaN	NaN	NaN	NaN	NaN	1.56	NaN	NaN	NaN	NaN	NaN	NaN
3.20667	0.64678		3.20667	1.52066		111	NaN	NaN	NaN	NaN	NaN	NaN	NaN	1.47333	NaN	NaN	NaN	NaN	NaN	NaN	NaN	NaN	NaN	NaN	NaN	NaN	NaN	NaN	NaN	1.82	NaN	NaN	NaN	NaN	NaN	NaN	1.21333	NaN	NaN	NaN	NaN	NaN	NaN	NaN	NaN	NaN	NaN	NaN	NaN
3.29333	0.510992		3.29333	1.27036		114	NaN	NaN	NaN	NaN	NaN	NaN	NaN	1.47333	NaN	NaN	NaN	NaN	NaN	NaN	NaN	NaN	NaN	NaN	NaN	NaN	NaN	NaN	NaN	NaN	NaN	NaN	NaN	NaN	NaN	NaN	1.21333	NaN	NaN	NaN	NaN	NaN	NaN	NaN	NaN	NaN	NaN	NaN	NaN
3.38	0.372818		3.38	0.980286		117	NaN	NaN	NaN	NaN	NaN	NaN	NaN	1.47333	NaN	NaN	NaN	NaN	NaN	NaN	NaN	NaN	NaN	NaN	NaN	NaN	NaN	NaN	NaN	NaN	NaN	NaN	NaN	NaN	NaN	NaN	1.21333	NaN	NaN	NaN	NaN	NaN	NaN	NaN	NaN	NaN	NaN	NaN	NaN
3.46667	0.253011		3.46667	0.704165		120	NaN	NaN	NaN	NaN	NaN	NaN	NaN	1.47333	NaN	NaN	NaN	NaN	NaN	NaN	NaN	NaN	NaN	NaN	NaN	NaN	NaN	NaN	NaN	NaN	NaN	NaN	NaN	NaN	NaN	NaN	1.21333	NaN	NaN	NaN	NaN	NaN	NaN	NaN	NaN	NaN	NaN	NaN	NaN
3.55333	0.174543		3.55333	0.487305		123	NaN	NaN	NaN	NaN	NaN	NaN	NaN	NaN	NaN	NaN	NaN	NaN	NaN	NaN	NaN	NaN	NaN	NaN	NaN	NaN	NaN	NaN	NaN	NaN	NaN	NaN	NaN	NaN	NaN	NaN	1.21333	NaN	NaN	NaN	NaN	NaN	NaN	NaN	NaN	NaN	NaN	NaN	NaN
3.64	0.127425		3.64	0.323793
3.72667	0.0995034		3.72667	0.2234
3.81333	0.0754823		3.81333	0.159966
3.9	0.0572888		3.9	0.11573
3.98667	0.0446992		3.98667	0.0836395
4.07333	0.0353535		4.07333	0.0605723
4.16	0.0277134		4.16	0.0458526
4.24667	0.0218746		4.24667	0.0370381
4.33333	0.0200148		4.33333	0.0308324
4.42	0.018509		4.42	0.0260633
4.50667	0.0148954		4.50667	0.0196718
4.59333	0.0119616		4.59333	0.0151957
4.68	0.00908368		4.68	0.0100615
4.76667	0.00740812		4.76667	0.00936426
4.85333	0.00618045		4.85333	0.00914988
4.94	0.00420732		4.94	0.00969665
5.02667	0.00165406		5.02667	0.00969222
5.11333	0.000139524		5.11333	-0.000829937
5.2	-0.00217873		5.2	NaN
[truncated: 65 more columns]

## Sheet: Fig2
Fig. 2c												Fig. 2e												Fig. 2g
0 nM				WT				30 nM				0 nM				WT				30 nM				0 nM				WT				30 nM
volume (fL)	diameter (μm)	cell length (μm)		volume (fL)	diameter (μm)	cell length (μm)		volume (fL)	diameter (μm)	cell length (μm)		volume (fL)	diameter (μm)	cell length (μm)		volume (fL)	diameter (μm)	cell length (μm)		volume (fL)	diameter (μm)	cell length (μm)		volume (fL)	diameter (μm)	cell length (μm)		volume (fL)	diameter (μm)	cell length (μm)		volume (fL)	diameter (μm)	cell length (μm)
47.2429	1.12667	4.85333		198.894	1.64667	8.75333		105.66	1.64667	7.62667		54.3669	1.12667	5.54667		60.9847	1.12667	5.46		195.503	1.64667	8.32		44.0849	1.82	5.02667		65.4516	1.12667	5.54667		70.7619	1.21333	7.8
25.1599	0.953333	3.9		74.0399	1.3	6.24		258.2	1.90667	8.49333		46.2271	1.12667	4.94		109.054	1.21333	6.58667		164.015	1.47333	8.32		46.587	0.953333	4.94		73.5649	1.12667	5.54667		229.967	1.73333	9.1
32.3851	1.04	4.24667		69.2595	1.25667	5.37333		340.743	2.42667	9.44667		68.7565	1.12667	5.80667		53.5187	1.12667	5.37333		206.007	1.56	8.66667		49.4404	1.08333	5.11333		45.1861	0.953333	4.94		311.24	2.08	9.44667
44.1656	1.21333	4.85333		54.2728	1.3	5.63333		295.514	2.25333	8.84		67.9696	0.953333	5.37333		47.1499	1.12667	5.2		146.057	1.90667	7.8		31.7531	0.953333	4.85333		59.5238	1.21333	5.37333		89.6015	1.3	7.19333
41.0779	1.12667	4.59333		71.5935	1.38667	5.98		302.841	1.99333	9.1		35.4015	1.12667	4.85333		60.771	1.21333	5.54667		186.61	1.38667	8.32		45.2679	1.04	5.02667		51.3001	1.04	5.02667		86.6063	1.47333	6.41333
52.7278	1.3	5.02667		72.2246	1.47333	5.80667		152.166	1.90667	7.62667		63.7333	1.04	5.37333		52.4543	1.3	5.11333		142.054	1.64667	7.36667		28.6482	0.866667	4.16		98.8909	1.21333	5.98		124.396	1.47333	7.71333
69.214	1.12667	5.63333		105.124	1.47333	6.24		229.852	2.16667	8.84		42.4299	1.04	4.68		77.1274	1.21333	5.98		210.296	1.56	7.88667		33.927	0.953333	4.33333		47.0637	1.04	4.76667		75.4418	1.3	6.93333
42.1968	1.12667	5.11333		58.4054	1.47333	5.89333		282.981	1.99333	9.44667		46.4413	1.21333	5.46		78.4173	1.21333	5.93667		122.859	1.82	7.19333		33.6497	0.953333	4.33333		55.0684	1.21333	5.2		77.2966	1.38667	6.67333
36.4435	1.12667	4.76667		60.2684	1.3	5.28667		325.928	2.08	9.27333		99.1752	1.12667	6.15333		47.3564	1.12667	5.11333		351.755	1.90667	9.44667		28.9969	0.866667	4.33333		60.0241	1.21333	5.02667		75.6161	1.38667	7.97333
61.9439	1.21333	5.37333		56.096	1.21333	5.54667		314.979	2.16667	9.18667		47.0875	1.21333	5.24333		69.8761	1.34333	5.89333		185.588	1.73333	8.23333		63.7499	1.12667	5.46		63.0551	1.12667	5.28667		94.2236	1.38667	7.28
56.0607	1.12667	5.28667		73.114	1.3	5.63333		253.225	1.82	8.58		50.8647	0.953333	5.28667		72.5639	1.12667	5.63333		138.983	1.60333	7.45333		32.7194	0.953333	4.42		50.0641	1.04	5.02667		76.5164	1.3	7.02
43.8389	1.21333	4.85333		66.2934	1.3	6.06667		222.086	1.99333	7.88667		61.3899	1.21333	5.37333		61.2603	1.12667	5.37333		103.196	1.64667	7.02		50.116	0.866667	4.94		53.9589	1.12667	5.11333		106.837	1.38667	7.19333
40.7862	1.12667	4.59333		86.9189	1.21333	6.24		248.824	1.90667	8.66667		40.0551	1.12667	5.33		55.7391	1.21333	5.37333		248.798	1.64667	8.58		46.6969	1.04	5.46		64.9296	1.12667	5.54667		299.638	1.73333	10.2267
51.9716	1.21333	5.54667		73.7459	1.38667	7.10667		252.181	1.82	8.49333		48.8028	1.04	5.11333		62.9559	1.3	5.72		105.555	1.51667	7.62667		35.1454	0.953333	4.42		41.7328	1.04	4.94		106.801	1.38667	7.19333
74.1892	1.21333	5.54667		100.557	1.3	6.32667		537.738	2.94667	10.4433		54.1542	1.04	5.37333		63.6735	1.04	5.46		258.003	1.64667	8.49333		34.8969	0.996667	4.76667		59.0276	1.21333	5.2		106.269	1.56	7.8
41.8424	1.21333	4.59333		59.5445	1.21333	5.80667		169.109	1.99333	8.06		36.9992	0.996667	4.76667		46.6739	1.04	4.85333		170.912	1.73333	8.14667		50.651	1.08333	4.94		59.1943	1.12667	5.46		63.0646	1.12667	6.5
82.9563	1.3	5.80667		70.5362	1.3	6.15333		196.308	1.86333	8.49333		35.9833	1.04	4.68		45.2434	1.21333	5.02667		201.143	1.69	8.06		31.7889	0.91	4.42		45.544	1.12667	4.76667		88.045	1.3	7.45333
33.9927	1.12667	4.24667		103.982	1.47333	6.76		329.566	2.08	9.1		48.0965	1.21333	5.2		57.6237	1.21333	5.54667		165.936	1.47333	8.06		31.8385	0.953333	5.02667		77.2987	1.3	5.54667		77.631	1.38667	7.45333
25.7529	1.12667	3.94333		46.611	1.21333	5.11333		319.969	2.34	9.01333		39.5535	1.04	4.76667		40.5822	1.21333	4.59333		185.212	1.51667	7.88667		29.4591	0.953333	4.42		47.6975	1.08333	5.2		86.4263	1.3	6.76
46.1787	1.12667	4.94		58.6631	1.21333	5.37333		192.421	1.77667	7.54		34.471	1.12667	4.24667		64.3345	1.17	5.54667		129.722	1.82	7.19333		35.1768	0.953333	4.94		58.4616	1.3	5.63333		82.8405	1.3	6.76
35.3478	1.21333	4.50667		241.174	1.73333	8.49333		205.978	2.08	8.23333		38.8884	0.953333	4.68		54.916	1.12667	5.63333		165.231	1.64667	8.06		28.0603	0.953333	4.33333		45.61	1.08333	4.85333		186.819	1.64667	8.49333
59.0051	1.12667	5.2		60.3707	1.3	5.28667		196.689	1.99333	8.14667		45.9044	1.04	5.28667		74.862	1.21333	5.98		171.18	1.64667	9.36		47.6742	1.04	5.24333		51.1378	1.08333	5.28667		87.253	1.38667	7.32333
58.0311	1.3	5.02667		93.5769	1.47333	6.93333		161.484	1.64667	7.36667		44.8042	1.12667	4.76667		64.2755	1.21333	5.63333		74.8259	1.38667	6.76		53.692	1.12667	4.89667		48.3667	1.21333	5.2		205.515	1.56	9.96667
45.5778	1.17	4.85333		230.493	1.82	8.58		157.056	1.73333	7.71333		34.6932	1.12667	5.02667		141.315	1.47333	7.71333		219.505	1.64667	8.84		52.5601	1.04	5.02667		54.0453	1.12667	5.02667		86.6653	1.3	7.88667
39.0739	1.21333	4.50667		71.4337	1.3	5.89333		201.544	2.16667	9.88		37.6634	1.08333	4.59333		50.2931	1.12667	5.02667		133.047	1.3	8.14667		32.8953	0.953333	4.50667		35.6198	1.21333	4.94		96.6823	1.38667	8.23333
40.2268	1.12667	4.94		51.2523	1.21333	5.2		250.021	1.82	8.58		32.7251	0.953333	4.68		144.178	1.12667	7.54		106.373	1.47333	6.67333		42.8982	1.04	5.02667		44.4358	1.12667	5.02667		119.655	1.38667	7.8
51.7592	1.12667	5.28667		90.3687	1.38667	6.67333		228.493	1.82	9.18667		59.0557	1.04	5.37333		64.0175	1.12667	5.54667		173.363	1.56	8.49333		36.9977	1.12667	4.50667		47.8544	1.04	5.2		119.718	1.38667	7.8
30.7117	1.04	4.50667		52.4013	1.21333	4.94		254.093	1.82	8.75333		46.8677	1.04	4.85333		63.2466	1.12667	5.2		225.33	1.99333	9.36		41.074	1.04	4.68		55.6108	1.12667	5.37333		247.444	1.82	9.1
35.8443	1.04	4.68		52.1363	1.21333	4.94		235.59	2.08	8.40667		42.6405	1.04	4.76667		43.3146	1.12667	5.2		128.671	1.73333	7.97333		46.1476	1.04	5.2		43.4657	1.12667	4.50667		116.114	1.38667	7.28
28.4023	1.04	4.24667		75.349	1.47333	5.89333		259.739	2.16667	8.84		42.1666	1.3	5.11333		46.2329	1.12667	5.2		118.277	1.64667	7.88667		46.5256	1.12667	4.68		44.556	1.04	5.02667		162.349	1.47333	7.8
80.2425	1.21333	5.54667		54.2135	1.21333	5.46		221.334	1.82	9.1		37.4205	1.12667	4.94		60.3063	1.21333	5.02667		236.234	1.64667	8.49333		38.895	1.04	4.85333		63.673	1.04	5.63333		77.3892	1.3	6.93333
95.4192	1.3	5.98		81.4727	1.38667	6.32667		257.764	2.16667	9.53333		54.437	1.04	5.2		58.7669	1.21333	5.2		153.584	1.47333	8.32		41.0776	1.12667	4.50667		60.0371	1.21333	5.37333		225.155	1.82	8.66667
54.4262	1.3	5.02667		53.9709	1.21333	5.63333		271.464	1.99333	8.75333		46.5387	1.04	4.89667		45.0662	1.12667	5.33		153.692	1.47333	8.36333		35.5355	0.953333	4.59333		37.1659	1.04	4.94		77.7264	1.3	7.54
47.0668	1.3	5.11333		53.8362	1.34333	5.11333		156.77	1.90667	7.19333		27.3606	1.04	4.24667		45.1452	1.12667	5.2		246.329	1.99333	8.58		51.6897	0.78	5.11333		52.0539	0.866667	4.94		124.518	1.47333	7.62667
37.8551	1.3	4.33333		66.5049	1.3	5.63333		136.315	1.73333	7.10667		27.2653	1.04	4.24667		195.888	1.38667	7.8		143.497	1.64667	7.97333		37.0059	0.866667	5.02667		59.4724	1.04	5.2		119.211	1.38667	7.62667
57.0275	1.12667	5.37333		49.4207	1.38667	5.37333		164.605	1.73333	8.14667		48.6837	1.04	4.85333		61.1591	1.21333	5.54667		146.959	1.51667	8.32		48.8601	1.12667	5.02667		144.227	1.04	7.19333		160.334	1.56	7.54
73.3844	1.21333	5.63333		63.6413	1.38667	5.63333		108.866	1.73333	7.54		31.9127	0.953333	4.50667		97.6115	1.38667	6.24		115.914	1.38667	8.14667		38.5859	1.04	4.68		138.725	1.04	7.02		168.408	1.38667	7.54
39.4339	1.12667	4.76667		70.4623	1.3	5.80667		122.763	1.82	6.84667		46.634	0.953333	4.76667		55.9467	1.21333	5.11333		128.147	1.73333	7.45333		43.8116	1.3	4.68		52.0948	0.953333	5.37333		166.617	1.47333	7.71333
51.3724	1.04	5.28667		63.9291	1.38667	5.46		101.727	1.73333	6.76		70.21	1.08333	5.46		45.1406	1.12667	5.11333		223.669	1.73333	8.75333		51.8627	1.21333	5.2		62.1698	0.91	5.46		167.081	1.47333	7.71333
67.1966	1.12667	5.63333		75.8035	1.38667	5.98		146.802	2.51333	8.92667		63.832	1.12667	5.72		46.2618	1.3	4.76667		210.69	1.64667	8.40667		25.0857	1.12667	4.16		54.9109	0.953333	5.28667		71.1747	1.17	6.15333
36.2093	1.04	4.33333		91.519	1.34333	5.98		294.16	1.90667	9.36		39.2145	1.04	4.85333		63.1619	1.38667	5.63333		113.914	1.73333	7.10667		67.5729	1.21333	5.63333		61.1407	0.953333	5.28667		151.895	1.73333	7.8
42.4841	1.12667	4.50667		78.1535	1.43	5.63333		132.611	1.82	7.54		50.7318	1.04	5.02667		54.2074	1.12667	5.11333		221.747	1.82	8.92667		30.7523	1.04	4.29		50.9583	0.953333	5.02667		168.282	1.3	7.62667
				50.2231	1.21333	5.37333		296.528	2.25333	9.1		42.7551	1.04	4.68		60.2214	1.21333	5.63333		173.722	1.73333	8.49333		38.5785	1.12667	4.76667		39.9993	0.953333	4.59333		114.711	1.21333	7.8
				61.3738	1.21333	5.28667		266.866	1.77667	8.75333		42.6871	1.04	4.76667		48.8933	1.21333	5.28667		71.5352	1.43	6.84667		56.0019	1.12667	5.11333		34.8591	1.04	4.50667		145.124	1.17	7.10667
				40.9439	1.3	4.55		342.536	1.99333	9.01333		41.7218	1.04	4.94		46.4068	1.21333	5.2		125.149	1.21333	6.5		34.7619	1.12667	4.59333		56.9051	0.953333	5.2		215.856	1.56	8.66667
				113.411	1.47333	6.5		218.816	1.99333	8.06		35.8734	1.04	5.28667		47.4375	1.21333	4.85333		124.222	1.64667	7.19333		65.7571	1.21333	5.37333		62.7041	1.04	5.37333		89.3426	1.3	6.76
				53.3986	1.3	5.28667		266.029	2.03667	8.58		36.2743	1.21333	4.59333		55.9327	1.12667	5.28667		142.343	1.47333	7.45333		46.1447	0.953333	5.07		74.5524	0.953333	5.37333		55.8895	1.21333	5.98
				54.9779	1.38667	5.07		296.692	2.34	9.18667		36.0084	1.21333	4.50667		94.0827	1.38667	6.5		175.931	1.64667	7.54		27.7244	0.866667	4.33333		70.1149	1.04	5.54667		108.76	1.38667	7.02
				84.7759	1.38667	5.80667		91.1189	1.64667	6.54333		39.6317	0.953333	4.68		44.1846	1.17	5.02667		367.555	2.34	9.36		38.124	1.12667	4.76667		44.7904	0.953333	4.68		71.5071	1.3	6.58667
				144.953	1.38667	7.02		241.333	1.82	8.49333		37.0519	1.12667	4.59333		63.1213	1.21333	5.72		146.747	1.38667	7.36667		43.8502	1.08333	4.68		40.6757	0.953333	4.68		58.4747	1.12667	6.06667
				65.0769	1.38667	5.37333		219.945	1.99333	8.14667		39.6854	1.04	4.68		64.876	1.21333	5.37333		88.2873	1.21333	6.76						76.5034	0.953333	5.46		136.497	1.56	7.28
				46.3832	1.3	5.24333		156.958	1.64667	7.88667		62.7384	1.17	5.54667		52.217	1.21333	5.28667		106.309	1.38667	7.19333						66.623	0.866667	5.54667		112.213	1.12667	7.19333
				199.599	1.56	7.54		141.479	1.73333	7.02		46.4257	1.12667	4.94		74.0455	1.12667	5.63333		144.167	1.38667	7.8						55.9789	1.04	5.2		179.288	1.47333	7.45333
				148.105	1.47333	6.84667		205.09	1.82	8.23333		60.2434	1.08333	5.37333		34.8437	1.21333	4.42		136.743	1.90667	7.88667						52.8615	1.04	5.24333		121.894	1.47333	6.58667
				37.668	1.21333	4.85333		165.525	1.64667	7.28		52.1531	1.21333	5.2		69.9666	1.3	5.63333		163.049	1.21333	7.10667						61.245	0.953333	5.2		127.727	1.3	6.84667
				66.9042	1.3	5.46		127.776	1.73333	8.06		51.1766	1.04	5.2		56.3358	1.12667	5.46		196.457	1.69	9.18667						53.87	0.953333	4.94		128.057	1.3	6.84667
				74.7743	1.3	5.67667		298.882	2.16667	10.3133		40.8544	1.12667	4.89667		61.0663	1.38667	5.2		98.1123	1.38667	6.5						65.1725	1.04	5.54667		128.216	1.3	6.84667
				71.0924	1.38667	5.46						45.5276	1.12667	4.85333		43.989	1.12667	4.76667		64.1004	1.47333	6.24						55.7683	1.04	5.2		113.626	1.47333	6.97667
				41.141	1.3	5.02667										54.0144	1.38667	4.94		61.452	1.56	6.32667						40.3235	0.953333	4.50667		135.296	1.56	7.28
				69.3541	1.38667	5.46										58.0429	1.21333	5.28667		83.3288	1.38667	7.28						73.6784	1.04	5.37333		82.4226	1.34333	6.41333
				41.8189	1.12667	4.76667										73.2965	1.38667	5.89333		217.147	1.82	8.84						62.0558	1.12667	5.63333		238.153	1.73333	8.62333
				49.3905	1.3	5.63333										60.5179	1.3	5.37333		217.147	1.82	8.84						75.8958	1.04	5.72		79.2993	1.21333	6.32667
				76.4234	1.38667	5.80667										65.5641	1.21333	5.63333		96.6317	1.64667	6.76						68.6384	1.12667	5.46		126.494	1.3	7.02
				82.8549	1.3	6.06667										48.4669	1.3	5.2		173.958	1.47333	7.54						88.7423	1.04	5.89333		76.9577	1.3	6.32667
				42.8936	1.21333	5.2														137.065	1.47333	7.88667						47.1195	0.953333	5.11333		74.1889	1.3	6.32667
				105.404	1.38667	6.41333														82.5218	1.21333	6.84667						61.8835	1.12667	5.28667		105.281	1.38667	7.71333
				92.3948	1.38667	6.41333														89.1222	1.38667	6.76						44.2523	1.12667	4.68		79.264	1.38667	5.98
				55.7537	1.3	5.63333														81.9458	1.56	6.32667						47.4807	0.866667	5.07		185.217	1.47333	8.06
				65.7835	1.34333	5.46														171.148	1.47333	7.36667						37.5928	0.953333	4.50667		157.989	1.64667	7.8
				53.8043	1.38667	5.02667														104.291	1.21333	6.76						47.8754	0.953333	5.11333		246.896	2.08	9.01333
				74.2827	1.21333	5.37333														119.021	1.3	7.02						50.8514	0.953333	4.94		240.85	1.82	9.18667
				42.9138	1.21333	4.85333														106.242	1.3	6.71667						58.4218	0.91	5.2		124.875	1.64667	7.8
				43.2423	1.04	5.02667														123.819	1.56	7.02						43.1922	1.04	4.76667		217.102	1.64667	8.23333
				44.829	1.12667	4.85333														110.665	1.47333	6.93333						59.4312	0.953333	5.11333		307.3	1.82	8.92667
				48.7415	1.04	5.02667														72.9787	1.38667	7.10667						57.8985	1.12667	5.41667		164.112	1.64667	8.32
				28.786	1.04	4.24667														86.9376	1.47333	6.24						52.1104	1.04	4.85333		105.787	1.56	7.8
				57.6099	1.3	5.2														146.892	1.51667	7.54						67.4885	0.953333	5.54667		147.883	1.47333	8.32
				37.3142	1.12667	4.59333														172.666	1.56	7.28						56.2346	1.04	5.11333		328.145	1.90667	9.44667
				40.2473	1.12667	4.68														142.313	1.38667	7.88667						64.2134	1.04	5.37333		245.872	1.82	8.75333
				41.9841	1.12667	4.85333														131.815	1.64667	7.62667						34.0002	0.866667	4.42		227.636	1.82	8.23333
				38.3267	1.12667	4.72333														148.022	1.3	6.93333						46.4443	1.04	5.02667		147.542	1.73333	8.40667
				34.9997	1.04	4.68														95.0838	1.38667	6.93333						52.3574	0.953333	5.11333		234.331	2.16667	8.66667
				39.1353	1.04	4.76667														68.4722	1.3	6.41333						57.7413	1.04	5.28667		141.035	1.64667	7.54
				37.989	1.17	4.50667														76.2754	1.38667	6.32667						56.9554	1.04	5.28667		236.13	1.90667	8.58
				74.5102	1.21333	6.06667														67.7452	1.47333	5.98						46.9906	0.953333	4.85333		229.492	1.90667	7.97333
				47.8933	1.17	5.02667														94.1801	1.3	7.02						66.5519	1.04	5.54667		277.628	1.99333	8.58
				37.4711	1.12667	4.59333																						56.1453	0.953333	5.02667		260.201	1.90667	8.49333
				43.7571	1.21333	5.02667																						55.1668	1.12667	5.2		223.878	1.99333	8.58
				42.2371	1.12667	4.59333																						50.3951	1.04	5.11333		132.05	1.82	8.06
				75.1562	1.12667	6.02333																						37.9936	1.04	4.50667		378.24	1.90667	10.14
				39.9518	1.12667	4.76667																						48.5191	1.04	4.85333		276.43	1.90667	8.92667
				37.3203	1.08333	4.50667																						41.8125	0.953333	4.68		360.544	1.90667	9.44667
				44.6887	1.12667	4.76667																						53.5008	1.04	5.11333		264.113	1.90667	10.14
				47.0343	0.953333	4.85333																						48.0725	0.953333	5.2		147.914	1.99333	8.40667
				51.1534	1.12667	5.11333																						53.0555	0.953333	5.02667		388.319	2.08	9.79333
				47.9002	0.953333	5.11333																						42.0204	0.953333	4.76667		449.706	1.99333	10.3133
				35.9926	1.12667	4.42																						59.8492	1.04	5.2		471.087	2.34	10.0533
				44.5256	1.04	4.76667																						57.299	1.12667	5.11333
				38.0476	1.12667	4.68																						100.23	1.12667	6.76
				50.4547	1.21333	5.2																						53.3209	1.12667	5.2
				36.286	1.12667	4.42																						60.156	1.08333	5.2
				53.2876	1.12667	5.37333																						42.505	1.04	4.68
				44.0869	1.04	4.59333																						57.8908	1.04	5.24333
				43.6835	1.04	5.11333
				37.4185	1.12667	4.50667
				46.9206	1.12667	4.89667

## Sheet: Fig3
Fig. 3a															Fig. 3d						Fig. 3e-g (WT see Fig. 2)
0 nM			WT			60 nM			90 nM			120 nM			Pre-arrest			Post-arrest			cln3Δ			cln1Δ			clb5Δ
volume (fL)	diameter (μm)		volume (fL)	diameter (μm)		volume (fL)	diameter (μm)		volume (fL)	diameter (μm)		volume (fL)	diameter (μm)		volume (fL)	diameter (μm)		volume (fL)	diameter (μm)		volume (fL)	diameter (μm)		volume (fL)	diameter (μm)		volume (fL)	diameter (μm)
37.0941	1.12667		85.7642	1.3		95.2937	1.38667		121.242	1.34333		242.661	2.25333		116.774	1.816		197.918	1.9295		94.4864	1.38667		73.5516	1.3		69.9306	1.47333
64.6075	1.38667		71.5689	1.38667		137.831	1.90667		244.193	1.64667		134.629	1.90667		95.0404	1.362		256.845	2.1565		91.5814	1.38667		77.504	1.56		49.3872	1.3
62.3104	1.3		75.8838	1.38667		82.3684	1.38667		67.7252	1.3		92.3168	1.47333		138.35	1.362		87.3384	1.589		51.3839	1.3		104.95	1.56		68.3669	1.38667
29.524	1.12667		71.0249	1.47333		82.0396	1.3		244.235	1.56		158.176	1.64667		175.259	1.7025		102.846	1.589		135.976	1.38667		62.3595	1.47333		63.0019	1.21333
66.1817	1.3		69.6951	1.3		90.5911	1.38667		103.138	1.64667		88.4057	1.47333		74.9924	1.589		193.813	1.98625		69.4658	1.3		92.5615	1.38667		88.0248	1.12667
42.7318	1.21333		58.3159	1.38667		109.469	1.73333		113.674	1.38667		96.7411	1.47333		98.9948	1.4755		178.691	1.589		91.1463	1.3		59.4975	1.21333		97.3423	1.38667
36.7548	1.12667		64.3547	1.38667		108.644	1.3		113.779	1.56		88.264	1.56		110.761	1.589		95.1932	1.589		85.7323	1.56		76.0926	1.3		98.2179	1.38667
51.82	1.12667		99.1502	1.21333		109.834	1.38667		121.199	1.64667		103.245	1.56		93.1801	1.4755		87.0387	1.589		53.8464	1.21333		54.7261	1.38667		92.973	1.56
59.2019	1.21333		54.7974	1.3		145.745	1.38667		139.838	1.47333		152.7	1.38667		97.785	1.362		232.28	1.816		75.6808	1.3		52.5187	1.3		67.7293	1.3
50.8126	1.21333		64.3161	1.3		146.032	1.47333		90.2337	1.43		124.722	1.38667		52.4961	1.4755		127.303	1.7025		109.352	1.38667		103.447	1.56		107.011	1.3
45.8004	1.21333		68.791	1.21333		143.184	1.47333		153.096	1.64667		109.766	1.47333		81.654	1.362		146.589	1.7025		109.888	1.47333		75.8165	1.47333		38.0708	1.21333
47.631	1.21333		73.7894	1.47333		87.8353	1.38667		109.033	1.73333		137.036	1.47333		70.8204	1.4755		157.588	1.7025		181.714	1.73333		69.7054	1.38667		91.9924	1.38667
49.4424	1.21333		116.464	1.38667		104.667	1.47333		180.06	1.56		99.587	1.56		112.892	1.589		131.221	1.7025		255.092	1.38667		53.1815	1.3		74.4267	1.47333
41.119	1.3		70.5359	1.21333		131.229	1.56		125.994	1.47333		116.622	1.47333		87.1994	1.362		105.23	1.589		83.8347	1.47333		92.2501	1.21333		78.1218	1.38667
52.6733	1.38667		69.4301	1.38667		122.931	1.3		247.162	1.34333		87.2545	1.38667		76.1189	1.589		183.034	1.9295		61.1082	1.38667		72.5033	1.38667		224.535	1.47333
48.312	1.21333		114.037	1.3		170.928	1.38667		96.1833	1.73333		153.602	1.56		85.764	1.2485		108.946	1.589		121.833	1.47333		44.6099	1.21333		52.6409	1.25667
53.0964	1.3		71.7645	1.47333		111.77	1.38667		109.579	1.56		162.04	1.56		86.4622	1.362		96.4035	1.4755		171.199	1.38667		55.3992	1.38667		73.501	1.3
52.5892	1.21333		72.547	1.12667		92.018	1.47333		112.297	1.56		86.7612	1.38667		73.2285	1.589		111.213	1.7025		131.739	1.38667		87.2356	1.3		53.3551	1.21333
35.5697	1.21333		113.745	1.47333		102.253	1.43		129.223	1.64667		115.376	1.73333		141.002	1.7025		73.6505	1.4755		195.869	1.64667		58.1043	1.3		65.606	1.3
40.7118	1.3		66.8832	1.3		212.052	1.90667		194.235	1.38667		171.222	1.56		198.162	1.816		87.9637	1.4755		132.836	1.38667		94.1628	1.47333		47.1811	1.12667
58.3558	1.21333		55.2309	1.34333		148.749	1.99333		183.659	1.51667		110.783	1.47333		107.471	1.589		324.198	2.043		98.2749	1.64667		90.5016	1.47333		64.1096	1.38667
50.1725	1.3		67.0212	1.21333		228.07	1.82		121.53	1.64667		139.067	1.34333		121.148	1.589		205.566	1.816		101.753	1.38667		70.7563	1.21333		104.533	1.3
42.39	1.3		64.6571	1.3		205.398	1.90667		121.687	1.56		97.0944	1.38667		93.9581	1.7025		149.104	1.816		162.283	1.73333		81.2889	1.3		167.621	1.64667
55.7524	1.38667		75.7572	1.38667		90.7112	1.38667		138.436	1.47333		129.481	1.47333		70.4529	1.4755		65.8193	1.4755		81.0222	1.47333		68.462	1.21333		72.6283	1.21333
82.0913	1.38667		90.8549	1.34333		90.4303	1.38667		82.4993	1.47333		124.76	1.34333		198.419	1.816		104.063	1.589		325.956	1.82		59.9346	1.3		54.1453	1.21333
82.7171	1.34333		64.3624	1.3		84.3797	1.47333		168.23	1.3		107.05	1.47333		280.021	1.7025		147.508	1.816		41.9242	1.21333		86.8141	1.47333		46.7593	1.21333
96.8088	1.47333		56.5671	1.21333		166.503	1.64667		121.06	1.64667		142.493	1.47333		150.503	1.589		86.8503	1.589		72.4488	1.3		89.8796	1.47333		64.1193	1.12667
89.0143	1.3		68.9451	1.21333		90.1688	1.47333		101.559	1.47333		121.686	1.73333		93.2754	1.4755		81.9893	1.362		91.7726	1.56		73.3581	1.3		52.4727	1.3
119.883	1.47333		79.105	1.3		77.0154	1.38667		113.645	1.47333		85.7519	1.47333		78.7579	1.4755		80.7078	1.589		130.673	1.56		53.8265	1.38667		81.294	1.47333
95.3075	1.3		65.6214	1.3		118.781	1.47333		148.143	1.64667		260.887	1.99333		201.547	1.9295		233.392	1.589		147.951	1.56		106.036	1.34333		59.3119	1.38667
59.1074	1.3		98.6105	1.47333		100.257	1.47333		98.8148	1.47333		195.671	1.56		73.1906	1.362		348.027	1.9295		61.4934	1.3		58.5327	1.3		133.837	1.56
103.094	1.3		69.9308	1.38667		95.8873	1.21333		105.264	1.56		97.7314	1.56		79.4492	1.362		455.292	2.043		112.669	1.38667		59.2551	1.3		42.2814	1.3
102.979	1.3		79.9447	1.21333		120.101	1.47333		107.317	1.47333		93.7481	1.51667		69.3218	1.41875		253.413	1.7025		122.064	1.47333		85.2108	1.3		68.1504	1.38667
50.5258	1.3		58.9098	1.21333		84.757	1.38667		126.993	1.47333		127.56	1.82		68.2182	1.135		219.246	1.9295		161.974	1.3		47.6982	1.21333		71.5306	1.3
64.4756	1.3		58.0749	1.3		76.8091	1.3		110.43	1.56		323.864	1.64667		59.6658	1.4755		245.328	2.043		105.69	1.38667		61.6305	1.38667		62.3033	1.3
68.2222	1.12667		76.1841	1.3		60.2352	1.34333					251.775	2.16667		70.9117	1.362		267.148	1.589		159.92	1.51667		97.8784	1.38667		178.403	1.3
57.6104	1.21333		50.1694	1.12667		100.464	1.38667					98.6374	1.56		84.2551	1.4755		135.397	1.816		148.438	1.60333		79.8141	1.3		72.7612	1.3
64.6152	1.38667		122.096	1.38667		67.5642	1.3					126.922	1.82		81.4726	1.4755		164.821	1.816		142.276	1.64667		47.5921	1.12667		183.476	1.47333
76.7432	1.3		65.5064	1.3		109.976	1.47333					110.362	1.56		104.268	1.7025		339.357	2.3835		110.738	1.60333		117.496	1.38667		52.9527	1.3
44.9852	1.3		62.3028	1.3		98.0111	1.38667					154.316	1.64667		65.3829	1.362		306.372	1.9295		111.949	1.38667		100.066	1.21333		98.6634	1.47333
50.9491	1.3		75.3998	1.3		110.254	1.64667					304.431	1.56		129.908	1.7025		146.103	1.7025		114.947	1.56		96.5107	1.56		53.0248	1.3
52.5483	1.21333		56.6589	1.3		100.739	1.56					189.456	1.82					121.766	1.362		90.9298	1.47333		52.4269	1.3		145.487	1.38667
53.2286	1.21333		82.1501	1.38667		152.021	1.64667					131.942	1.64667					89.7637	1.4755		82.5882	1.47333		65.7676	1.3		222.851	1.73333
90.4482	1.3		72.2085	1.3		132.584	1.38667					175.427	1.99333					97.9498	1.4755		65.3635	1.47333		88.9537	1.38667		39.9308	1.21333
68.8378	1.25667		81.6081	1.38667		76.9344	1.38667					165.047	1.3					232.314	2.043		55.1737	1.3		178.907	1.73333		595.429	1.99333
49.809	1.3		81.975	1.21333		92.6474	1.47333					190.559	1.56					243.261	1.75925		82.2191	1.47333		93.1589	1.3		117.934	1.64667
54.4932	1.34333		74.8755	1.3		124.324	1.47333					140.455	1.56					174.499	1.816		151.723	1.47333		54.1499	1.38667		47.8467	1.12667
56.2312	1.21333		64.2814	1.3		98.5412	1.47333					95.2098	1.34333					246.214	1.816		156.696	1.82		54.0729	1.3		68.4934	1.21333
54.2534	1.3		97.2176	1.3		113.064	1.56					212.793	2.08					125.425	1.816		67.2825	1.3		94.6321	1.51667		162.25	1.90667
56.4138	1.47333		57.5137	1.3		100.07	1.38667					103.387	1.47333					79.2993	1.589		165.436	1.82		74.0905	1.34333		300.12	2.16667
45.8295	1.3		63.0748	1.38667		87.3507	1.47333											142.973	1.589		58.6171	1.3		63.3795	1.38667		177.927	1.95
42.1415	1.38667		85.4968	1.43		194.465	1.47333											116.183	1.816		209.866	1.73333		69.1657	1.3		66.3561	1.3
						99.9764	1.47333											224.681	2.043		266.581	1.82		60.3666	1.3
						117.387	1.56											195.572	1.816		119.401	1.38667		147.247	1.3
						168.084	1.56											205.649	1.9295		146.499	1.64667		60.0742	1.21333
						125.497	1.47333											416.526	2.27		109.714	1.38667		61.18	1.38667
						126.754	1.56														289.889	1.73333		48.4311	1.17
						223.917	1.60333														72.9253	1.3		60.1693	1.38667
						119.81	1.38667														81.6536	1.38667		55.8202	1.38667
						115.085	1.47333														120.889	1.56		70.6765	1.38667
						250.638	1.21333														66.3211	1.38667		72.525	1.38667
						95.0347	1.47333														95.6725	1.47333		72.4826	1.3
						89.8932	1.38667														88.3548	1.47333		104.27	1.38667
						95.8458	1.38667														102.921	1.38667		64.4335	1.3
						106.015	1.47333																	52.5023	1.34333
						97.3132	1.47333																	58.6163	1.3
						178.202	1.64667																	87.7039	1.56
						124.046	1.3																	60.4101	1.38667
						79.2814	1.3																	68.8464	1.3
						176.355	1.47333																	51.2528	1.21333
						87.4202	1.47333																	52.9262	1.3
						101.82	1.56																	50.3816	1.3
						116.014	1.56																	71.5648	1.38667
						103.036	1.38667																	61.666	1.38667
						107.764	1.47333																	65.3187	1.3
						104.327	1.47333																	91.1629	1.47333
						134.916	1.38667																	81.9057	1.47333
						81.8045	1.38667																	85.0878	1.3
						97.988	1.38667																	39.7856	1.21333
						110.895	1.47333																	67.671	1.38667
						101.579	1.38667																	57.7551	1.38667
						112.814	1.34333																	80.5406	1.3
						124.953	1.47333																	72.9731	1.38667
						146.852	1.56																	65.8359	1.38667
						93.8304	1.56																	54.9278	1.38667
						75.4223	1.38667																	68.5729	1.38667
						114.028	1.56																	74.7142	1.38667
						80.6301	1.47333																	153.857	1.56
						87.3169	1.43																	145.389	1.60333
						98.3413	1.47333																	49.5457	1.21333
						115.581	1.56																	43.2295	1.3
						130.406	1.38667																	72.8474	1.38667
						88.8037	1.47333																	129.509	1.77667
						70.7834	1.47333																	54.9901	1.38667
						129.542	1.43																	64.2169	1.38667
						89.2991	1.43																	60.2899	1.3
																								45.9193	1.21333

## Sheet: Fig4
Fig. 4
	cell
	1	2	3	4	5	6	7	8	9	10	11	12	13	14	15	16	17	18	19	20	21	22	23	24	25	26	27	28	29	30	31	32	33	34	35	36	37	38	39	40	41	42	43	44
generation	Mother cell volume (fL)
1	67.413	62.0295	69.8323	74.2446	58.7323	74.6113	53.4484	86.6157	57.5964	94.0374	69.1565	75.1189	52.9551	62.836	93.5906	74.1354	61.5393	53.4657	55.1444	64.8034	58.5451	56.6675	64.0984	58.692	60.7788	68.4291	70.0986	72.5036	63.2446	59.9866	74.0548	57.9764	61.2792	56.6134	77.4321	59.1629	65.5451	73.2213	62.9339	49.7829	64.4734	47.7456	60.1274	48.9193
2	72.8556	69.8175	80.2253	77.4382	64.8881	81.9953	59.5821	91.6115	64.1938	103.176	75.0969	85.3604	59.3138	69.5227	94.7755	81.9999	69.5926	61.3741	61.2052	65.7822	61.8816	62.0877	68.6984	67.2365	67.69	76.0743	76.7797	86.8641	61.9464	64.48	69.6308	70.6184	66.0801	65.6501	84.3086	62.5085	71.0774	77.5606	71.1575	50.7092	82.5901	67.0845	66.606	55.5076
3	81.6454	80.5605	83.2634	74.8337	72.2282	87.2349	66.679	98.2395	74.4782	106.827	74.5838	89.1319	66.6407	77.9095	107.91	92.2333	74.3507	68.7091	68.9463	68.5694	61.4179	68.2281	76.4767	70.4506	69.816	79.501	79.3633	95.4336	77.5377	71.9043	75.7529	76.5114	72.0344	71.56	90.6892	68.6999	110.37	80.8094	74.747	54.9103	80.4243	72.2547	71.0055	53.3785
4	90.8912	92.0588	96.9454	89.9522	71.8956	92.5	76.2125	102.178	78.0197	116.633	78.6303	93.4672	74.3655	80.7477	115.702	94.1634	76.5741	72.2767	74.8914	73.8727	69.0376	72.2083	86.3734	71.8115	75.2586	88.6249	87.2033	99.1307	84.0194	74.0951	82.786	86.5938	74.4614	69.009	93.7605	76.0743	151.902	90.5117	80.9864	58.7783	89.69	83.9112	77.3617	67.1335
5	90.0409	90.0445	104.708	93.6998	84.0362	95.9472	72.2058	108.187	76.2441	115.937	80.51	112.195	75.0617	83.0206	142.152	102.337	81.0267	78.5069	80.712	76.1691	68.8116	73.2902	86.3469	77.4658	83.7113	93.003	90.1552	116.839	87.3655	78.8527	96.9409	81.0782	77.0123	74.9832	103.379	84.7228	160.06	89.7711	84.2657	64.8677	87.7996	88.2102	82.94	77.9269
6	98.7506	89.6538	102.795	99.1567	86.9626	99.3979	82.6294	118.932	85.0941	119.151	106.206	129.739	80.7191	89.9619	156.072	115.582	86.5519	78.6762	82.1356	77.8504	70.6536	77.1949	93.99	83.4394	86.9034	96.4287	99.5295	117.135	91.3631	87.0901	93.031	95.9232	84.709	82.7712	109.111	84.6447	169.619	96.798	79.7938	66.4637	103.639	88.8754	82.0203	147.498
7	99.5632	97.2714	96.6083	113.798	93.7135	105.517	96.4884	116.271	90.0506	119.463	139.366	134.08	91.6844	100.849	175.324	126.435	90.5204	84.2168	83.4715	86.0561	73.1974	78.5762	107.717	79.4944	99.7356	99.2806	94.8153	155.583	91.4982	93.2417	103.674	91.9502	84.0148	81.1261	111.758	99.2505	208.162	104.261	92.0068	73.3688	116.073	104.487	85.1931	169.427
8	103.579	99.7994	105.608	131.514	106.114	108.244	116.044	135.546	109.158	130.172	149.386	140.224	99.4025	102.518	182.425	115.112	97.2061	101.048	88.6525	97.2173	83.115	80.8645	108.475	90.8642	99.6096	115.733	99.2689	146.437	109.64	86.933	98.9287	105.997	96.3364	87.9327	117.316	106.973	217.938	113.426	97.3581	71.4105	128.34	108.732	85.3951	178.675
9	107.551	86.8304	108.39	141.577	107.336	105.858	120.559	129.503	110.661	123.411	173.445	147.924	112.143	109.29	190.951	122.6	107.584	118.105	93.6171	99.0465	83.3624	85.4032	115.542	94.4419	107.461	115.814	112.839	165.206	106.889	102.246	118.176	108.342	96.4073	89.9986	122.194	119.144	227.558	115.172	94.6715	81.0037	129.316	122.362	104.664	190.125
10	119.698	107.573	NaN	NaN	118.418	107.729	121.293	145.081	109.806	129.681	173.104	153.645	115.079	123.087	222.395	141.106	111.771	131.231	88.3082	152.866	111.527	92.8183	122.06	94.8959	109.924	121.188	114.085	191.048	116.875	105.26	116.685	112.346	98.009	100.393	137.571	118.17	257.527	124.844	100.591	86.0949	151.251	137.219	205.6	196.63
11	121.818	NaN	NaN	NaN	127.502	NaN	NaN	162.915	130.931	130.357	192.012	169.447	129.981	163.025	226.764	152.013	119.382	163.192	NaN	165.974	142.871	83.8658	126.784	90.9693	157.998	127.389	113.317	206.444	118.863	108.627	131.433	113.272	109.511	95.6498	162.026	125.128	273.191	151.71	106.454	88.8815	151.554	144.889	235.74	218.387
12	128.494	NaN	NaN	NaN	123.291	NaN	NaN	NaN	136.106	132.597	NaN	174.177	126.187	193.738	237.054	158.224	NaN	NaN	NaN	173.868	135.34	NaN	132.626	90.9331	169.432	142.393	118.36	212.178	124.373	119.955	137.032	124.565	114.82	107.489	163.496	126.228	252.884	212.209	113.129	93.785	176.182	149.888	246.204	230.14
13	143.593	NaN	NaN	NaN	127.146	NaN	NaN	NaN	142.748	NaN	NaN	NaN	142.686	178.797	NaN	175.752	NaN	NaN	NaN	NaN	143.174	NaN	133.763	NaN	179.83	134.921	126.797	NaN	141.365	121.654	137.618	122.936	116.075	115.848	199.941	125.498	281.976	246.937	128.973	106.432	171.354	161.496	253.667	241.748
14	138.203	NaN	NaN	NaN	NaN	NaN	NaN	NaN	152.154	NaN	NaN	NaN	NaN	206.2	NaN	NaN	NaN	NaN	NaN	NaN	153.84	NaN	143.235	NaN	184.691	124.306	NaN	NaN	140.579	128.942	NaN	NaN	123.185	113.033	NaN	NaN	NaN	280.469	130.654	94.4052	NaN	NaN	267.127	254.183
15	136.462	NaN	NaN	NaN	NaN	NaN	NaN	NaN	NaN	NaN	NaN	NaN	NaN	NaN	NaN	NaN	NaN	NaN	NaN	NaN	158.47	NaN	NaN	NaN	207.857	NaN	NaN	NaN	NaN	NaN	NaN	NaN	126.543	NaN	NaN	NaN	NaN	293.021	NaN	106.414	NaN	NaN	NaN	276.953
16	160.755	NaN	NaN	NaN	NaN	NaN	NaN	NaN	NaN	NaN	NaN	NaN	NaN	NaN	NaN	NaN	NaN	NaN	NaN	NaN	NaN	NaN	NaN	NaN	NaN	NaN	NaN	NaN	NaN	NaN	NaN	NaN	146.568	NaN	NaN	NaN	NaN	351.773	NaN	112.908	NaN	NaN	NaN	273.741
17	NaN	NaN	NaN	NaN	NaN	NaN	NaN	NaN	NaN	NaN	NaN	NaN	NaN	NaN	NaN	NaN	NaN	NaN	NaN	NaN	NaN	NaN	NaN	NaN	NaN	NaN	NaN	NaN	NaN	NaN	NaN	NaN	NaN	NaN	NaN	NaN	NaN	NaN	NaN	115.66	NaN	NaN	NaN	274.996
18	NaN	NaN	NaN	NaN	NaN	NaN	NaN	NaN	NaN	NaN	NaN	NaN	NaN	NaN	NaN	NaN	NaN	NaN	NaN	NaN	NaN	NaN	NaN	NaN	NaN	NaN	NaN	NaN	NaN	NaN	NaN	NaN	NaN	NaN	NaN	NaN	NaN	NaN	NaN	113.312	NaN	NaN	NaN	286.329
generation	Daughter cell volume (fL)
1	36.5431	39.294	42.7146	37.9433	29.8446	35.1072	30.75	43.2359	36.9904	106.421	31.1856	47.7859	23.1967	33.806	37.3827	41.6368	25.3054	26.9728	33.9855	28.5965	41.1318	34.0335	33.3433	31.7758	33.781	45.8853	35.7035	28.1833	36.9812	30.0543	44.9131	39.5419	30.7592	33.0658	42.9722	39.4118	33.3005	34.8435	31.8875	51.434	38.6737	28.3531	37.2138	28.1114
2	38.5544	37.2169	36.1161	42.3831	40.181	43.9679	40.0841	38.3065	31.7095	39.194	35.0465	32.3002	31.7845	29.6294	37.5852	54.6093	34.2508	39.549	36.2641	36.1876	34.4119	40.5503	34.3324	46.6249	34.1523	48.5123	53.533	43.7572	34.6211	22.7774	33.6223	43.8812	50.6393	37.3659	34.2457	43.5063	28.6352	32.5129	37.4582	28.3281	39.8444	37.2251	33.4484	26.1904
3	40.1377	30.6368	36.6477	34.0523	35.8519	38.6712	38.9323	46.8774	49.866	44.0867	33.7208	42.0296	40.5758	43.2522	31.8758	38.6375	49.2973	41.0982	34.4528	39.4929	29.3412	31.4876	37.9815	39.1517	39.4572	40.7238	44.3362	49.6242	61.1986	29.8686	36.4406	37.8285	45.1503	36.8558	39.6332	40.8401	38.2804	31.9319	40.6819	32.0783	37.4913	30.7041	36.3462	18.9813
4	40.1167	53.7952	44.3347	37.6331	29.8099	45.6583	52.7608	49.2453	51.9977	56.2962	25.563	44.6463	38.9104	37.6658	38.9405	33.1541	47.7186	30.3741	39.4608	38.4207	34.5828	38.5651	43.365	46.3204	39.1119	44.2127	35.5877	44.2403	37.9499	32.7991	45.1605	38.0509	52.6317	31.4453	49.2529	47.3768	34.5736	54.9383	39.0201	40.5284	42.3132	37.8367	32.7241	36.6431
5	44.1826	35.1179	47.2523	37.752	39.726	57.7555	39.8377	54.163	36.8803	46.6555	31.6274	51.6396	37.3419	40.2045	49.7038	40.0856	44.7947	42.6682	49.5646	34.0335	30.2037	34.4976	48.2113	34.3548	34.869	40.8768	36.5212	34.4681	45.565	39.2838	39.066	32.0931	39.0757	35.5204	52.5695	47.89	22.3923	41.7169	46.3954	37.9173	37.2745	45.7129	32.2777	29.7283
6	47.0835	44.807	51.5529	33.452	41.5593	42.2984	41.1456	60.5809	44.2852	41.6368	37.2679	49.3085	44.8024	36.1799	49.5941	41.9888	46.7326	38.6865	37.7698	38.6717	35.0883	41.2879	65.139	49.7002	42.6437	40.2682	36.5951	43.9755	35.1388	33.9085	31.6054	53.1612	44.2423	39.7709	49.1902	44.9029	42.8024	37.7877	39.9938	30.6536	32.9623	34.4298	35.6708	37.2317
7	37.4337	50.4001	48.6806	51.8742	41.9449	44.5938	43.2885	74.393	42.7789	47.1304	39.3088	55.375	35.2883	43.9847	66.8759	50.0043	47.6635	31.6529	38.1422	43.0574	37.6862	44.706	34.6578	32.595	48.5439	39.1052	47.2585	49.6773	40.3407	36.0162	38.7099	35.2056	42.9809	37.5189	43.0273	50.4689	43.5302	45.5538	38.9099	41.8725	39.3032	35.0557	31.4999	41.2027
8	53.7177	46.2449	43.1456	53.8172	37.172	55.1648	44.3693	63.29	40.9212	50.1961	55.4397	54.34	38.9879	46.8744	62.8482	49.0249	52.6363	37.1582	41.9225	51.8089	19.1471	51.5172	43.4338	38.1478	41.8801	51.8778	60.7191	48.4531	41.1813	30.4231	39.4485	44.9728	37.954	29.7702	56.4415	50.7148	45.1334	36.9277	42.9202	44.1296	50.3838	51.9722	36.9073	49.2942
9	46.401	45.3033	40.4356	51.9033	42.7891	46.9407	56.7685	63.999	51.4248	56.5731	48.8316	43.9786	51.2683	34.0406	56.0136	41.0084	58.6002	52.1696	42.101	45.6848	30.5072	43.8215	54.5675	44.6198	49.7676	49.4727	54.6547	36.2814	38.6079	40.4983	40.0004	46.7836	47.6982	36.9027	49.3957	55.8208	52.6521	39.4368	52.421	37.3852	42.1902	87.2569	32.6358	59.7642
10	48.4225	40.7615	NaN	NaN	50.2134	56.5395	69.209	81.3924	39.4924	44.3071	62.4172	62.1163	50.5077	28.6944	56.1059	49.0764	55.1704	45.163	37.1746	69.969	37.476	27.688	53.7748	40.4544	51.2025	61.0068	60.2937	38.2208	57.1174	38.9379	37.4617	51.9885	49.1626	32.6266	56.2941	59.853	39.0721	34.8552	47.0396	38.3636	54.111	59.9555	59.2511	59.322
11	39.6408	NaN	NaN	NaN	59.6031	NaN	NaN	106.958	40.0356	65.9082	46.5137	48.2164	46.7917	64.9452	63.8704	53.9284	41.7184	61.6358	NaN	90.6612	28.7122	31.4759	58.9706	33.0959	66.4091	49.6299	61.6985	44.7514	42.4621	35.7162	53.9809	54.9031	51.2723	32.669	68.7183	53.6774	65.012	41.8888	40.1234	34.0049	58.9935	65.5099	77.5254	62.8482
12	54.821	NaN	NaN	NaN	54.8322	NaN	NaN	NaN	59.776	41.4231	NaN	48.7556	42.8702	52.3813	104.759	54.1303	NaN	NaN	NaN	76.6226	39.4184	NaN	45.1187	41.5776	60.8905	56.2125	59.9719	44.9978	52.2803	48.2031	42.229	56.5742	45.6843	37.5128	74.6914	50.0017	64.6657	40.8548	31.531	76.5583	66.7902	57.7127	77.982	57.3276
13	46.0644	NaN	NaN	NaN	57.3449	NaN	NaN	NaN	58.3743	NaN	NaN	NaN	49.4738	52.4103	NaN	46.8514	NaN	NaN	NaN	NaN	35.4138	NaN	54.4354	NaN	59.1935	42.306	64.9432	NaN	64.6504	40.7992	34.3803	42.834	44.1362	43.187	118.019	41.9505	46.9703	48.677	35.9636	47.9139	54.5501	65.4359	93.4758	49.3794
14	54.7751	NaN	NaN	NaN	NaN	NaN	NaN	NaN	52.9969	NaN	NaN	NaN	NaN	63.394	NaN	NaN	NaN	NaN	NaN	NaN	38.2458	NaN	58.5763	NaN	67.7644	42.5616	NaN	NaN	49.917	33.4259	NaN	NaN	45.7904	45.4793	NaN	NaN	NaN	50.7015	37.2735	57.3276	NaN	NaN	107.657	46.1189
15	48.7398	NaN	NaN	NaN	NaN	NaN	NaN	NaN	NaN	NaN	NaN	NaN	NaN	NaN	NaN	NaN	NaN	NaN	NaN	NaN	43.7271	NaN	NaN	NaN	50.6597	NaN	NaN	NaN	NaN	NaN	NaN	NaN	59.5648	NaN	NaN	NaN	NaN	79.602	NaN	53.8809	NaN	NaN	NaN	67.4217
16	57.7249	NaN	NaN	NaN	NaN	NaN	NaN	NaN	NaN	NaN	NaN	NaN	NaN	NaN	NaN	NaN	NaN	NaN	NaN	NaN	NaN	NaN	NaN	NaN	NaN	NaN	NaN	NaN	NaN	NaN	NaN	NaN	71.71	NaN	NaN	NaN	NaN	98.8532	NaN	49.2504	NaN	NaN	NaN	70.927
17	NaN	NaN	NaN	NaN	NaN	NaN	NaN	NaN	NaN	NaN	NaN	NaN	NaN	NaN	NaN	NaN	NaN	NaN	NaN	NaN	NaN	NaN	NaN	NaN	NaN	NaN	NaN	NaN	NaN	NaN	NaN	NaN	NaN	NaN	NaN	NaN	NaN	NaN	NaN	41.5001	NaN	NaN	NaN	76.1089
18	NaN	NaN	NaN	NaN	NaN	NaN	NaN	NaN	NaN	NaN	NaN	NaN	NaN	NaN	NaN	NaN	NaN	NaN	NaN	NaN	NaN	NaN	NaN	NaN	NaN	NaN	NaN	NaN	NaN	NaN	NaN	NaN	NaN	NaN	NaN	NaN	NaN	NaN	NaN	46.3021	NaN	NaN	NaN	57.6775
generation	diameter (μm)
1	15	14	15	17	15	15	14	16	16	16	14	16	14	16	16	17	15	13	14.5	14	15	14.5	16	16	15	15	15	14	15	14	15	15	17	13	18	14	14	14	15	14	15	16	15	15
2	14	13	14	15.5	15	15.5	15	15	13	NaN	16	13	NaN	17	14	16	14	14	NaN	NaN	13	14	15	15	15	15	15	14	15	14	15	NaN	15	15	16	14	14	NaN	17	14	NaN	15	13	14
3	15	13.5	14	15	14	15	14	14	15	15	NaN	14.5	15	15.5	NaN	NaN	15	14	14	15	14	14	16	NaN	NaN	14	NaN	15	15	14	14	15.5	14	15	NaN	14	14	NaN	14	14	15	16	16	13
4	13	13	14	16	13.5	16	NaN	16	16	15	NaN	NaN	NaN	17	NaN	NaN	15	15	13	15	14	14	NaN	17	15	16	14	14	14	15	NaN	17	15	16	16	15	12	15	16	14	15	16	14	NaN
5	15	14	16	15	13	14	15	17	13	16	14	15	NaN	17	NaN	17	NaN	15	14	17	14	15	NaN	16	14	NaN	NaN	16	15	NaN	NaN	16	15	19	17	14	14	15	14	15	NaN	NaN	15	14
6	14	15	17	15	15	15	14	16	15	NaN	15	17	NaN	15	NaN	14	15.5	14.5	13.5	16.5	16	14	16	NaN	NaN	15	14	NaN	NaN	13	15	15	NaN	16	15.5	15	15	14.5	NaN	14	16	16	NaN	NaN
7	15	18	14	16	14	15	15	17	15	16	NaN	15	14	15	16	14	15	12	14	14	15	14	17	16	NaN	15	16	16	15	15	NaN	15	16	14	16	NaN	NaN	15	15	15	17	15	14	14
8	16	16	17	16	15	15	17	15	16	14	15.5	14	15	17	17	14	14.5	14	14	15	NaN	13	16	14	14	17	16	17	15	NaN	15	16	16	NaN	15	16	15	17	14	15	NaN	NaN	14.5	15
9	15	16	15	16	14	14.5	16	15.5	13.5	15	16	NaN	15	13	22	NaN	15	16	15	NaN	16	14	15.5	NaN	NaN	16	16	NaN	NaN	NaN	NaN	16	16	15	16	15	NaN	NaN	15	NaN	14	16	14	16
10	16	NaN	NaN	NaN	14	13.5	NaN	16	15	16	14	17	16	17	20	14	16	NaN	14	19	16	15	16	15	16	16	15	17.5	16	NaN	NaN	16	15	NaN	17	16	NaN	14	NaN	16	16	14	18	NaN
11	21	NaN	NaN	NaN	16	NaN	NaN	22	16	16	16.5	16	18	24	NaN	NaN	15	22	NaN	17.5	15	15	15.5	15	17	NaN	17	17	15	15	NaN	16	16	15	16	NaN	17	13	11	NaN	16	17	19	NaN
12	17	NaN	NaN	NaN	15	NaN	NaN	NaN	14	17	NaN	18	16	21	18	17	NaN	NaN	NaN	NaN	17	NaN	16	15.5	NaN	15	NaN	NaN	18	NaN	NaN	15	16	15	NaN	NaN	NaN	NaN	13	17	16	17	21	14
13	18	NaN	NaN	NaN	14	NaN	NaN	NaN	NaN	NaN	NaN	NaN	17	NaN	NaN	17	NaN	NaN	NaN	NaN	17.5	NaN	19	16	NaN	17	15	NaN	16	16	16	17	16	NaN	21	15	17.5	NaN	13	15.5	16	19	20	17
14	15	NaN	NaN	NaN	NaN	NaN	NaN	NaN	NaN	NaN	NaN	NaN	NaN	28	NaN	NaN	NaN	NaN	NaN	NaN	17	NaN	NaN	NaN	16	NaN	NaN	NaN	15.5	NaN	NaN	18	NaN	15	NaN	NaN	NaN	15	15	NaN	NaN	NaN	22	NaN
15	17	NaN	NaN	NaN	NaN	NaN	NaN	NaN	NaN	NaN	NaN	NaN	NaN	NaN	NaN	NaN	NaN	NaN	NaN	NaN	NaN	NaN	NaN	NaN	16	NaN	NaN	NaN	NaN	NaN	NaN	NaN	17	NaN	NaN	NaN	NaN	23	NaN	15	NaN	NaN	NaN	17.5
16	NaN	NaN	NaN	NaN	NaN	NaN	NaN	NaN	NaN	NaN	NaN	NaN	NaN	NaN	NaN	NaN	NaN	NaN	NaN	NaN	NaN	NaN	NaN	NaN	NaN	NaN	NaN	NaN	NaN	NaN	NaN	NaN	19	NaN	NaN	NaN	NaN	22	NaN	15	NaN	NaN	NaN	18.5
17	NaN	NaN	NaN	NaN	NaN	NaN	NaN	NaN	NaN	NaN	NaN	NaN	NaN	NaN	NaN	NaN	NaN	NaN	NaN	NaN	NaN	NaN	NaN	NaN	NaN	NaN	NaN	NaN	NaN	NaN	NaN	NaN	NaN	NaN	NaN	NaN	NaN	NaN	NaN	NaN	NaN	NaN	NaN	NaN
18	NaN	NaN	NaN	NaN	NaN	NaN	NaN	NaN	NaN	NaN	NaN	NaN	NaN	NaN	NaN	NaN	NaN	NaN	NaN	NaN	NaN	NaN	NaN	NaN	NaN	NaN	NaN	NaN	NaN	NaN	NaN	NaN	NaN	NaN	NaN	NaN	NaN	NaN	NaN	16	NaN	NaN	NaN	NaN

## Sheet: Fig5
Fig. 5 (haploid data see Fig. 2)
Cdc10 0 nM			Cdc10 WT			Cdc10 60 nM				Myo1 WT
volume (fL)	diameter (μm)		volume (fL)	diameter (μm)		volume (fL)	diameter (μm)			volume (fL)	diameter (μm)
92.7593	1.38667		85.1801	1.64667		210.069	2.16667			105.465	1.3
83.1721	1.56		99.8652	1.38667		252.619	2.08			114.236	1.21333
81.1672	1.47333		90.0113	1.56		346.722	2.6			94.1996	1.38667
74.6529	1.38667		73.7796	1.56		237.403	2.34			75.0243	1.3
96.5642	1.38667		83.5939	1.38667		244.416	2.25333			93.9107	1.47333
70.664	1.38667		99.7256	1.56		225.946	2.25333			82.5811	1.38667
86.2095	1.47333		78.6924	1.64667		115.549	1.82			133.985	1.21333
106.998	1.47333		101.743	1.38667		327.974	2.34			109.915	1.3
102.835	1.56		106.341	1.56		345.462	2.51333			76.8938	1.38667
79.2366	1.3		84.722	1.64667		328.429	2.77333			78.6116	1.3
163.466	1.56		70.7075	1.47333		264.271	2.34			75.5077	1.3
87.7198	1.56		77.2251	1.56		362.804	2.16667			78.9772	1.21333
96.9205	1.56		65.9512	1.56		158.464	2.25333			68.26	1.38667
130.21	1.64667		76.6031	1.56		204.309	1.90667			114.855	1.43
115.205	1.56		106.16	1.64667		171.962	1.90667			118.606	1.34333
177.524	1.47333		102.461	1.38667		251.868	2.08			108.995	1.47333
103.073	1.47333		93.21	1.47333		188.013	1.64667			74.6462	1.3
98.3459	1.47333		78.5444	1.56		300.742	2.34			73.5767	1.21333
73.1308	1.38667		82.2789	1.64667		271.036	1.99333			115.304	1.47333
151.949	1.3		85.9023	1.47333		238.781	1.99333			123.633	1.47333
77.1266	1.21333		75.9806	1.56		303.121	2.25333			88.2068	1.47333
105.497	1.56		78.0993	1.56		152.554	2.34			127.42	1.3
68.1856	1.47333		75.4796	1.56		219.869	1.99333			88.5792	1.38667
62.292	1.47333		105.46	1.47333		268.332	2.34			171.46	1.73333
68.4742	1.38667		121.278	1.51667		222.733	2.25333			93.8954	1.56
76.9899	1.51667		134.554	1.38667		269.963	2.25333			82.5547	1.47333
90.3334	1.38667		135.445	1.47333		221.77	2.68667			153.125	1.56
133.62	1.47333		106.018	1.47333		180.984	1.99333			78.4454	1.3
81.4698	1.56		110.484	1.82		291.668	2.21			108.883	1.3
157.509	1.47333		66.6196	1.56		324.872	2.29667			68.1961	1.3
71.7714	1.47333		74.3615	1.47333		268.028	2.42667			92.2105	1.38667
124.045	1.51667		82.4591	1.47333		205.2	1.99333			131.942	1.38667
94.3437	1.56		75.3549	1.47333		444.958	2.77333			123.792	1.3
68.0233	1.47333		86.1737	1.56		299.5	1.64667			88.8428	1.47333
74.4131	1.3		108.974	1.64667		331.016	2.51333			64.152	1.3
76.2672	1.47333		96.8947	1.56		332.258	2.25333			87.4647	1.21333
71.5485	1.47333		116.215	1.64667		199.368	1.82			134.463	1.38667
93.2665	1.47333		67.2605	1.56		316.568	2.6			66.5207	1.38667
121.978	1.73333		81.0981	1.73333		313.518	2.34			90.4167	1.38667
126.071	1.43		108.431	1.64667		304.654	2.34			66.8811	1.3
76.3751	1.47333		121.961	1.73333		367.374	2.42667			101.752	1.47333
88.433	1.56		83.3546	1.56		275.87	2.51333			90.7557	1.3
87.6697	1.64667		76.6514	1.56		384.572	2.38333			111.962	1.34333
61.9341	1.56		94.5104	1.56		272.92	2.42667			108.733	1.38667
126.528	1.56		75.2035	1.64667		171.284	2.42667			123.17	1.43
73.707	1.47333		85.3146	1.56		176.844	2.08			120.848	1.38667
82.2007	1.47333		80.4522	1.56		205.59	2.16667			112.748	1.38667
101.698	1.38667		109.955	1.64667		195.459	1.90667			81.3704	1.38667
104.233	1.56		79.4232	1.47333		253.496	2.29667			120.916	1.56
70.1599	1.38667		78.05	1.38667						133.808	1.38667
79.6518	1.56		104.982	1.56						83.4032	1.38667
82.5887	1.47333		87.6482	1.38667						70.5602	1.3
73.4606	1.56		80.6071	1.38667						88.8216	1.3
137.334	1.64667		68.2626	1.38667						110.032	1.69
69.8081	1.56		117.905	1.64667						114.659	1.38667
			103.858	1.64667						102.481	1.47333
			89.2245	1.64667						75.7991	1.38667
			88.5846	1.64667						100.877	1.38667
			109.992	1.64667						99.3659	1.3
			89.2761	1.56						112.081	1.64667
			109.032	1.64667						94.5477	1.56
			91.7867	1.56						74.8303	1.17
			113.139	1.47333
			124.497	1.38667
			91.4219	1.43
			88.409	1.73333
			100.062	1.56
			96.4292	1.64667
			145.64	1.82
			109.773	1.51667
			89.3962	1.56
			78.3631	1.47333
			153.234	1.64667
			90.9423	1.64667
			65.0743	1.56
			77.029	1.47333
			141.609	1.82
			85.6691	1.56
			149.848	1.64667
			81.1904	1.47333
			100.53	1.56
			102.548	1.47333
			81.396	1.47333
			154.995	1.64667
			81.9645	1.56
			67.9446	1.47333
			96.3898	1.64667
			80.0513	1.56
			93.2192	1.56
			86.924	1.64667
			117.009	1.60333
			141.539	1.47333
			101.42	1.56
			105.65	1.64667
			138.315	1.64667

## Sheet: Fig6
Fig. 6 (WT see Fig. 3)
rga1Δ			rga1Δrga2Δ			rga1Δrga2Δbem3Δ			bem2Δ
volume (fL)	diameter (μm)		volume (fL)	diameter (μm)		volume (fL)	diameter (μm)		volume (fL)	diameter (μm)
77.461	1.12667		155.181	1.64667		188.223	1.82		476.175	2.25333
59.6524	1.38667		112.019	1.51667		67.7674	1.56		336.523	2.08
74.2513	1.47333		60.8158	1.38667		70.8128	1.3		153.198	1.99333
142.016	1.64667		89.4346	1.38667		106.863	1.82		182.513	1.90667
201.373	1.99333		107.806	1.43		60.6084	1.56		376.669	1.99333
79.0886	1.38667		64.4301	1.38667		41.3245	1.47333		273.982	2.16667
81.4916	1.56		75.7516	1.3		97.237	1.47333		319.563	1.90667
82.4438	1.47333		201.81	1.56		92.4155	1.56		169.991	1.3
252.849	1.73333		103.85	1.38667		102.153	1.3		212.385	2.6
113.173	1.21333		101.8	1.47333		93.2486	1.56		138.596	1.90667
80.5807	1.3		83.8516	1.56		65.6158	1.38667		119.434	1.73333
83.5855	1.47333		89.5854	1.56		87.0112	1.47333		277.602	1.82
73.5138	1.47333		84.2233	1.12667		98.6195	1.47333		353.965	2.08
88.9724	1.47333		88.4859	1.38667		67.5317	1.38667		188.942	1.99333
105.408	1.47333		69.94	1.21333		87.3259	1.3		176.288	1.82
96.0442	1.43		72.3956	1.3		53.5358	1.38667		604.153	2.34
61.7169	1.47333		77.1668	1.47333		62.315	1.47333		118.463	1.82
99.3086	1.47333		74.9929	1.3		86.663	1.56		242.199	1.99333
172.427	1.47333		76.4899	1.38667		89.4693	1.56		188.472	2.08
133.164	1.38667		102.805	0.996667		168.842	1.64667		363.465	2.42667
58.3236	1.3		113.88	1.73333		73.3164	1.56		117.077	1.64667
91.0517	1.38667		167.415	1.73333		122.993	1.47333		254.408	2.16667
67.44	1.25667		328.342	1.99333		72.0309	1.56		144.552	2.12333
98.4587	1.47333		75.9449	1.21333		105.884	1.64667		134.125	1.99333
78.3514	1.47333		72.5593	1.38667		73.1186	1.56		189.283	2.16667
113.567	1.3		85.0257	1.47333		55.8332	1.38667		368.755	1.73333
64.0845	1.38667		69.6555	1.3		97.7314	1.47333		181.171	1.64667
56.2775	1.3		104.077	1.3		65.8049	1.64667		368.903	2.08
73.9218	1.38667		91.1233	1.38667		70.1578	1.73333		390.316	1.90667
77.4385	1.38667		103.628	1.38667		64.8371	1.64667		263.92	1.82
66.9169	1.56		200.548	1.56		57.8507	1.21333		636.429	1.64667
84.1862	1.12667		88.3594	1.38667		81.2004	1.56		599.184	2.16667
76.9413	1.47333		72.322	1.3		65.693	1.56		638.983	2.03667
72.5235	1.47333		59.9192	1.3		59.1917	1.56		134.621	1.82
73.66	1.82		72.9409	1.47333		49.695	1.56		284.54	1.82
66.4067	1.47333		148.313	1.69		92.152	1.3		308.97	2.77333
80.6971	1.47333		95.8898	1.38667		68.759	1.3		270.997	1.73333
71.777	1.3		161.2	1.64667		72.1646	1.56		155.711	1.90667
73.3384	1.04		99.2353	1.38667		70.8851	1.3		93.9409	1.82
89.6411	1.64667		310.658	1.99333		70.5219	1.56		418.338	2.16667
163.285	1.34333		158.191	1.56		61.473	1.38667		159.31	1.90667
106.859	1.3		78.2082	1.38667		98.5821	1.56		431.308	2.25333
93.9266	1.3		82.7288	1.25667
			94.1638	1.3
			78.4889	1.56
			234.248	1.60333
			151.652	1.73333
			74.2792	1.3
			75.4157	1.47333
			83.6409	1.38667

## Sheet: Fig7
Fig. 7
WT				HZ CDC42				HZ CDC10
volume (fL)	diameter (μm)	total intensity (a.u.)		volume (fL)	diameter (μm)	total intensity (a.u.)		volume (fL)	diameter (μm)	diameter (μm)	total intensity (a.u.)
85.1801	1.64667	24.6116		98.7189	1.38667	25.3164		226.61	1.38667	4.14998
99.8652	1.38667	21.5684		95.9668	1.56	29.0039		253.886	1.90667	3.21881
90.0113	1.56	23.9253		120.92	1.38667	28.2205		79.9317	0.953333	2.75353
73.7796	1.56	26.2244		88.4522	1.47333	29.879		196.793	1.82	4.7841
83.5939	1.38667	20.5836		122.284	1.73333	34.3772		362.008	2.08	4.12459
99.7256	1.56	19.2273		106.568	1.56	19.1967		374.307	2.16667	2.90788
78.6924	1.64667	20.9173		71.8721	1.56	30.0031		142.361	1.56	3.75738
101.743	1.38667	19.7344		85.2118	1.56	15.7944		344.652	2.6	6.13293
106.341	1.56	20.5923		98.3991	1.38667	21.2443		123.964	1.38667	2.97999
84.722	1.64667	20.8488		95.3106	1.38667	22.679		111.225	1.38667	1.7542
70.7075	1.47333	20.0568		278.485	2.08	29.6174		109.044	1.38667	1.89871
77.2251	1.56	14.6457		106.929	1.60333	20.1975		79.9141	1.3	1.94996
65.9512	1.56	22.447		113.315	1.56	17.1336		83.2248	1.38667	1.85817
76.6031	1.56	29.0024		125.469	1.73333	21.3528		95.5151	1.3	2.18408
106.16	1.64667	26.9645		134.717	1.47333	13.3433		116.431	1.56	2.22391
102.461	1.38667	20.5631		77.2486	1.56	15.9339		122.566	1.38667	3.38154
93.21	1.47333	25.0338		290.282	1.99333	23.1693		82.9042	1.3	2.92222
78.5444	1.56	19.6771		77.856	1.64667	16.1836		81.2124	1.3	1.79684
82.2789	1.64667	25.4		151.435	1.47333	18.2093		86.5406	1.38667	2.91296
85.9023	1.47333	19.512		111.149	1.38667	16.9775		180.264	2.16667	4.53289
75.9806	1.56	25.5581		152.2	1.38667	15.4996		101.461	1.38667	2.26365
78.0993	1.56	27.3692		109.053	1.73333	22.606		52.5683	1.56	2.59816
75.4796	1.56	23.0851		125.596	1.73333	24.4971		81.7439	1.38667	1.64815
105.46	1.47333	22.3823		168.163	1.47333	14.1849		303.381	2.51333	7.76174
121.278	1.51667	20.447		132.621	1.73333	16.801		92.4843	1.64667	2.78486
134.554	1.38667	24.983		126.468	1.56	12.6715		94.4455	1.56	2.32417
135.445	1.47333	26.2033		100.974	1.47333	13.8188		87.24	1.64667	3.68558
106.018	1.47333	27.2786		104.34	1.56	19.7766		136.262	1.64667	4.56451
110.484	1.82	24.3957		90.814	1.56	16.6911		113.658	1.47333	2.9884
66.6196	1.56	23.94		123.939	1.47333	10.7984		111.035	1.56	3.68974
74.3615	1.47333	13.6341		119.928	1.38667	18.527		106.097	1.56	3.58763
82.4591	1.47333	17.3212		135.324	1.47333	12.9602		120.935	1.56	2.55536
75.3549	1.47333	21.0141		87.7009	1.73333	20.4467		79.2788	1.51667	3.5316
86.1737	1.56	20.8655		83.1887	1.64667	16.9982		117.033	1.64667	3.90593
108.974	1.64667	24.2193		120.898	1.64667	20.4726		106.464	1.38667	2.76168
96.8947	1.56	23.8604		115.531	1.73333	20.8645		83.963	1.34333	3.33276
116.215	1.64667	29.9823		93.8279	1.47333	16.6255		105.338	1.73333	4.7361
67.2605	1.56	21.8537		234.017	1.82	14.5309		83.3917	1.47333	3.43617
81.0981	1.73333	23.036		95.6086	1.73333	19.8554		98.5333	1.47333	2.45965
108.431	1.64667	20.0248		134.162	1.64667	18.6636		87.2839	1.3	1.96583
121.961	1.73333	27.4693		190.424	1.73333	15.0515		110.696	1.47333	3.72218
83.3546	1.56	19.5967		98.9692	1.56	16.0341		136.491	1.3	2.18729
76.6514	1.56	22.3497		96.191	1.73333	22.6688		82.9571	1.38667	3.12469
94.5104	1.56	23.8025		86.4539	1.47333	13.3591		64.764	0.953333	2.66086
75.2035	1.64667	25.5961		101.411	1.47333	17.0788		77.3848	1.3	2.30329
85.3146	1.56	23.5124		119.217	1.56	16.4963		179.369	1.73333	3.32288
80.4522	1.56	15.3319		221.409	1.73333	22.7811		109.05	1.38667	3.05177
109.955	1.64667	29.1473		91.9262	1.56	13.3632		90.1102	1.38667	2.91215
79.4232	1.47333	22.305		195.319	1.56	22.967		106.533	1.38667	2.52495
78.05	1.38667	16.9312		75.7028	1.38667	14.8766		80.8563	1.04	2.0796
104.982	1.56	20.7896		137.03	1.77667	19.8238		67.3576	1.12667	2.19257
87.6482	1.38667	14.1156		87.0301	1.47333	17.7595		78.7307	1.47333	2.15862
80.6071	1.38667	16.3255		118.481	1.47333	14.4476		97.6072	1.12667	2.66009
68.2626	1.38667	14.891		83.6527	1.69	18.0141		168.203	1.38667	2.9799
117.905	1.64667	21.9611		80.2425	1.56	12.0895		137.08	1.51667	1.63103
103.858	1.64667	23.1588		100.673	1.47333	16.318		93.6134	1.38667	2.10985
89.2245	1.64667	19.0633		101.773	1.73333	16.7781		100.373	1.38667	2.17854
88.5846	1.64667	25.681		189.422	1.73333	13.1146		124.94	2.34	5.13158
109.992	1.64667	23.8159		123.281	1.64667	17.9938		105.449	1.73333	4.02495
89.2761	1.56	23.3512		175.852	1.56	17.8066		157.091	1.56	3.10754
109.032	1.64667	28.0954		113.805	1.77667	22.6892		110.653	1.47333	2.00125
91.7867	1.56	21.0301		116.705	1.60333	15.824		104.756	1.38667	1.83332
113.139	1.47333	28.693		103.156	1.47333	11.4301		203.659	0.866667	4.11042
124.497	1.38667	18.1055						111.06	1.47333	1.98679
91.4219	1.43	19.8006						121.549	1.69	3.59533
88.409	1.73333	30.0351						181.287	1.82	3.04053
100.062	1.56	24.7854						107.499	1.38667	2.56678
96.4292	1.64667	31.1544						91.6182	1.38667	2.19332
145.64	1.82	32.1478						119.82	1.64667	2.40473
109.773	1.51667	28.6021						176.331	1.99333	3.57913
89.3962	1.56	24.7723						123.101	1.56	2.55213
78.3631	1.47333	19.012						116.418	1.73333	3.19595
153.234	1.64667	29.7054						197.785	1.64667	3.41581
90.9423	1.64667	22.1339						120.61	1.69	2.87888
65.0743	1.56	23.369						102.476	1.38667	2.29872
77.029	1.47333	21.6147						94.0595	1.38667	2.66338
141.609	1.82	34.2313						194.661	0.78	3.13463
85.6691	1.56	24.7091						87.8113	1.47333	3.2024
149.848	1.64667	22.3103						114.955	2.16667	5.44788
81.1904	1.47333	18.8401						130.223	1.56	3.10785
100.53	1.56	17.1016						112.049	1.21333	2.4624
102.548	1.47333	17.9061						127.949	1.73333	3.10224
81.396	1.47333	18.5112						72.4547	1.12667	1.72176
154.995	1.64667	20.0155						110.973	1.47333	3.11205
81.9645	1.56	26.9789						137.637	1.56	3.0856
67.9446	1.47333	21.6753						114.114	1.38667	3.25248
96.3898	1.64667	19.4768						120.604	1.38667	3.00485
80.0513	1.56	20.9898						156.373	1.56	2.1898
93.2192	1.56	23.1946						134.013	1.82	3.98085
86.924	1.64667	24.3281						87.466	1.47333	2.6972
117.009	1.60333	27.5276						83.9139	1.3	2.0801
141.539	1.47333	16.3448						123.217	1.47333	2.95087
101.42	1.56	26.4827						63.9309	1.21333	1.46776
105.65	1.64667	28.1595						156.445	1.47333	2.03241
138.315	1.64667	26.0013						142.382	1.73333	2.46221
								166.779	0.736667	2.72363
								86.062	1.12667	2.23314
								190.986	1.73333	3.83159
								85.2228	1.51667	3.00068
								125.031	1.21333	2.45149

## Sheet: Fig8
Fig. 8																				Fig. 8
SCGE																				SCD
WT				arp8Δ				clb5Δ				bni1Δ				och1Δ				WT				spt20Δ				och1Δ
volume (fL)	diameter (μm)	cell length (μm)		volume (fL)	diameter (μm)	cell length (μm)		volume (fL)	diameter (μm)	cell length (μm)		volume (fL)	diameter (μm)	cell length (μm)		volume (fL)	diameter (μm)	cell length (μm)		volume (fL)	diameter (μm)	cell length (μm)		volume (fL)	diameter (μm)	cell length (μm)		volume (fL)	diameter (μm)	cell length (μm)
198.894	1.64667	8.75333		62.2555	1.47333	6.84667		69.9306	1.47333	7.71333		151.127	2.94667	7.62667		141.078	1.99333	7.28		85.7642	1.3	7.36667		117.005	1.73333	7.71333		90.0647	2.08	5.98
74.0399	1.3	6.24		86.5245	1.47333	6.5		49.3872	1.3	5.37333		242.85	2.16667	8.23333		99.8685	1.90667	6.15333		71.5689	1.38667	5.98		151.213	1.73333	7.10667		70.8792	1.64667	5.46
69.2595	1.25667	5.37333		103.109	1.64667	7.88667		68.3669	1.38667	6.32667		285.325	2.16667	8.92667		140.578	2.34	7.45333		75.8838	1.38667	6.5		172.363	1.99333	9.01333		77.5681	1.73333	5.80667
54.2728	1.3	5.63333		55.1614	1.21333	5.89333		63.0019	1.21333	6.24		305.981	2.42667	8.92667		59.6488	1.99333	5.80667		71.0249	1.47333	6.24		158.553	1.73333	10.3133		58.9412	2.25333	5.37333
71.5935	1.38667	5.98		69.6164	1.56	6.06667		88.0248	1.12667	7.28		141.527	2.03667	6.76		229.127	3.03333	8.92667		69.6951	1.3	6.24		149.422	1.64667	9.96667		307.681	2.86	8.66667
72.2246	1.47333	5.80667		138.278	1.82	8.32		97.3423	1.38667	6.41333		210.133	2.51333	7.88667		119.483	2.16667	6.93333		58.3159	1.38667	5.54667		89.2608	1.82	9.70667		383.653	3.12	9.66333
105.124	1.47333	6.24		101.752	1.3	6.84667		98.2179	1.38667	6.93333		184.028	2.16667	7.62667		247.206	1.99333	9.27333		64.3547	1.38667	6.06667		88.8627	1.56	6.24		120.145	2.51333	6.32667
58.4054	1.47333	5.89333		54.8166	1.21333	6.93333		92.973	1.56	6.84667		466.489	2.16667	9.96667		138.502	2.16667	7.10667		99.1502	1.21333	6.76		177.475	1.64667	7.8		53.0087	2.16667	5.02667
60.2684	1.3	5.28667		99.8554	1.56	6.84667		67.7293	1.3	6.15333		405.925	2.42667	9.36		128.403	1.86333	6.93333		54.7974	1.3	5.76333		148.363	1.3	7.8		89.2891	2.08	6.06667
56.096	1.21333	5.54667		68.2784	1.21333	6.15333		107.011	1.3	7.62667		103.858	1.90667	6.32667		115.589	2.16667	6.76		64.3161	1.3	5.89333		120.161	1.73333	10.3133		76.4776	2.25333	5.98
73.114	1.3	5.63333		94.2801	1.3	7.97333		38.0708	1.21333	5.02667		245.223	2.16667	7.97333		116.39	2.34	6.84667		68.791	1.21333	5.98		173.14	1.64667	7.62667		99.0515	2.08	6.15333
66.2934	1.3	6.06667		52.8083	1.21333	5.80667		91.9924	1.38667	6.5		148.888	2.38333	7.19333		113.271	2.08	6.84667		73.7894	1.47333	6.41333		121.903	1.64667	7.45333		74.6151	1.90667	5.72
86.9189	1.21333	6.24		113.356	1.47333	7.62667		74.4267	1.47333	6.24		156.018	2.25333	7.36667		77.0456	1.90667	6.32667		116.464	1.38667	6.89		120.787	1.73333	7.45333		174.076	3.03333	7.62667
73.7459	1.38667	7.10667		61.4295	1.21333	6.32667		78.1218	1.38667	5.89333		140.364	2.25333	6.93333		84.7289	1.73333	5.89333		70.5359	1.21333	5.98		99.4492	1.73333	6.93333		83.7023	1.99333	5.89333
100.557	1.3	6.32667		68.3546	1.12667	6.24		224.535	1.47333	7.8		92.8872	1.82	5.98		71.0786	1.90667	5.98		69.4301	1.38667	6.24		118.711	2.08	7.8		77.9194	1.99333	5.63333
59.5445	1.21333	5.80667		72.9041	1.47333	6.93333		52.6409	1.25667	5.46		132.612	1.90667	6.41333		80.5795	1.73333	5.80667		114.037	1.3	6.58667		174.613	1.56	8.49333		95.8336	1.95	6.58667
70.5362	1.3	6.15333		139.689	1.73333	9.18667		73.501	1.3	5.80667		154.804	2.16667	7.06333		85.4761	2.16667	6.67333		71.7645	1.47333	6.84667		221.211	1.64667	7.8		102.022	1.90667	6.19667
103.982	1.47333	6.76		126.491	1.3	7.54		53.3551	1.21333	5.2		137.302	1.56	7.02		152.286	2.42667	7.45333		72.547	1.12667	6.15333		108.076	1.99333	8.53667		74.0754	2.08	5.85
46.611	1.21333	5.11333		88.4008	1.82	6.67333		65.606	1.3	5.80667		121.54	2.08	6.41333		85.4258	1.90667	5.89333		113.745	1.47333	7.02		120.752	1.82	9.1		70.8368	2.12333	5.98
58.6631	1.21333	5.37333		153.257	1.82	8.75333		47.1811	1.12667	4.94		94.1991	2.16667	6.06667		66.989	1.73333	5.63333		66.8832	1.3	5.89333		115.023	1.82	10.14		94.4833	2.16667	6.06667
241.174	1.73333	8.49333		73.2431	1.21333	7.02		64.1096	1.38667	6.06667		93.1044	1.73333	5.89333		70.3089	1.90667	6.06667		55.2309	1.34333	5.72		92.7312	1.90667	6.58667		88.4108	1.99333	6.5
60.3707	1.3	5.28667		63.5047	1.21333	5.89333		104.533	1.3	6.84667		189.249	2.25333	7.71333		88.9427	1.99333	5.98		67.0212	1.21333	5.72		144.968	1.56	8.92667		56.8394	2.16667	5.63333
93.5769	1.47333	6.93333		55.3107	1.12667	6.41333		167.621	1.64667	7.97333		141.651	1.82	6.58667		61.8851	1.73333	6.15333		64.6571	1.3	6.15333		236.157	1.99333	9.70667		52.8643	2.08	5.2
230.493	1.82	8.58		85.5768	1.3	7.10667		72.6283	1.21333	5.72		89.758	2.08	5.85		128.492	2.34	6.76		75.7572	1.38667	6.58667		248.322	2.08	14.1267		108.255	1.99333	6.58667
71.4337	1.3	5.89333		89.4837	1.12667	6.58667		54.1453	1.21333	5.54667		133.778	2.16667	6.93333		114.621	1.99333	6.58667		90.8549	1.34333	6.41333		270.106	2.16667	9.79333		63.9322	1.82	5.80667
51.2523	1.21333	5.2		77.1087	1.56	9.01333		46.7593	1.21333	5.54667		96.3903	1.99333	5.98		52.5545	1.82	5.54667		64.3624	1.3	6.02333		137.082	1.47333	7.36667		96.7365	1.99333	6.15333
90.3687	1.38667	6.67333		120.151	1.3	7.28		64.1193	1.12667	5.89333		92.1343	1.73333	5.89333		65.8962	1.73333	5.63333		56.5671	1.21333	5.89333		122.032	1.64667	7.02		83.5982	2.16667	7.02
52.4013	1.21333	4.94		67.1946	1.12667	6.93333		52.4727	1.3	5.63333		81.5304	1.90667	5.54667		56.8895	1.90667	5.28667		68.9451	1.21333	5.72		81.6577	1.64667	7.97333		78.5278	1.90667	5.80667
52.1363	1.21333	4.94		111.131	1.56	6.32667		81.294	1.47333	6.76		91.4745	1.90667	6.02333		72.1175	1.99333	5.89333		79.105	1.3	5.80667		186.413	2.16667	8.40667		92.6141	1.99333	6.32667
75.349	1.47333	5.89333		75.2002	1.47333	5.72		59.3119	1.38667	5.2		156.696	2.34	7.36667		59.3287	2.08	5.54667		65.6214	1.3	6.06667		184.8	1.90667	8.49333		55.5551	2.25333	5.72
54.2135	1.21333	5.46		115.233	1.17	6.32667		133.837	1.56	7.36667		115.61	1.82	6.24		158.08	2.51333	8.10333		98.6105	1.47333	6.76		203.576	1.73333	8.66667		57.4036	1.99333	5.59
81.4727	1.38667	6.32667		51.2881	1.3	6.06667		42.2814	1.3	5.2		78.2353	2.08	5.63333		77.1159	1.90667	5.67667		69.9308	1.38667	6.02333		126.614	1.73333	6.58667		94.0171	2.16667	6.32667
53.9709	1.21333	5.63333		113.34	1.21333	8.49333		68.1504	1.38667	5.63333		95.6449	2.25333	6.02333		68.2416	2.16667	5.28667		79.9447	1.21333	6.32667		162.817	1.99333	8.23333		115.208	2.42667	6.58667
53.8362	1.34333	5.11333		48.8688	1.47333	6.67333		71.5306	1.3	6.32667		132.544	2.16667	6.76		104.899	2.25333	6.24		58.9098	1.21333	5.72		88.9701	1.56	6.5
66.5049	1.3	5.63333		51.3655	1.3	5.89333		62.3033	1.3	5.98		204.859	1.99333	7.62667		88.8819	2.34	6.41333		58.0749	1.3	5.72		127.095	1.47333	7.15
49.4207	1.38667	5.37333		65.58	1.3	6.93333		178.403	1.3	7.71333						107.038	2.16667	6.67333		76.1841	1.3	6.24		147.329	1.56	7.62667
63.6413	1.38667	5.63333		81.3658	1.3	8.32		72.7612	1.3	5.80667						115.209	2.16667	6.5		50.1694	1.12667	5.54667		126.74	1.56	8.66667
70.4623	1.3	5.80667		73.2374	1.47333	8.32		183.476	1.47333	7.71333						63.4761	1.90667	5.80667		122.096	1.38667	6.58667		121.115	1.56	7.10667
63.9291	1.38667	5.46		85.7934	1.21333	6.76		52.9527	1.3	5.37333						108.733	2.42667	6.84667		65.5064	1.3	6.32667		147.728	1.47333	7.10667
75.8035	1.38667	5.98		76.6156	1.12667	6.5		98.6634	1.47333	6.15333						310.18	2.42667	9.01333		62.3028	1.3	6.06667		116.929	1.90667	6.63
91.519	1.34333	5.98		72.8021	1.12667	6.93333		53.0248	1.3	5.37333						120.251	2.51333	6.93333		75.3998	1.3	6.11		154.636	1.73333	9.1
78.1535	1.43	5.63333		81.6526	1.21333	6.93333		145.487	1.38667	7.10667						83.5929	1.99333	5.85		56.6589	1.3	6.15333		122.753	1.56	6.58667
50.2231	1.21333	5.37333		46.907	1.12667	5.63333		222.851	1.73333	7.71333						70.7645	2.16667	5.54667		82.1501	1.38667	6.32667		124.453	1.73333	6.54333
61.3738	1.21333	5.28667		53.872	1.3	6.5		39.9308	1.21333	4.85333						78.3616	1.64667	6.58667		72.2085	1.3	6.15333		73.7334	1.56	8.06
40.9439	1.3	4.55		97.2017	1.25667	8.40667		595.429	1.99333	11.2667						51.7589	1.73333	4.94		81.6081	1.38667	6.15333		110.947	1.56	8.40667
113.411	1.47333	6.5		74.365	1.21333	6.41333		117.934	1.64667	10.66						109.072	2.34	6.24		81.975	1.21333	6.15333		244.935	1.82	10.0533
53.3986	1.3	5.28667		58.2722	1.21333	7.19333		47.8467	1.12667	5.72										74.8755	1.3	6.84667		124.009	1.73333	8.32
54.9779	1.38667	5.07		120.408	1.38667	7.71333		68.4934	1.21333	5.85										64.2814	1.3	5.89333		152.295	1.73333	7.36667
84.7759	1.38667	5.80667		52.8055	1.12667	6.32667		162.25	1.90667	10.14										97.2176	1.3	6.80333		158.231	1.73333	8.40667
144.953	1.38667	7.02		45.2459	1.08333	6.15333		300.12	2.16667	9.27333										57.5137	1.3	6.5		68.2708	1.73333	7.36667
65.0769	1.38667	5.37333		79.3432	1.21333	6.5		177.927	1.95	10.2267										63.0748	1.38667	6.11		136.939	1.56	8.58
46.3832	1.3	5.24333		99.1895	1.12667	7.45333		66.3561	1.3	5.98										85.4968	1.43	6.58667		110.975	1.73333	8.23333
199.599	1.56	7.54		125.401	1.3	6.76																		135.562	1.64667	7.8
148.105	1.47333	6.84667		55.0362	1.21333	6.24																		134.705	1.56	7.88667
37.668	1.21333	4.85333		92.9789	1.47333	6.76																		109.478	1.73333	8.23333
66.9042	1.3	5.46		93.471	1.21333	7.45333
74.7743	1.3	5.67667		56.1977	1.21333	6.15333
71.0924	1.38667	5.46		72.7129	1.3	6.84667
41.141	1.3	5.02667		125.355	1.3	7.45333
69.3541	1.38667	5.46		100.637	1.34333	7.62667
41.8189	1.12667	4.76667		111.695	1.47333	7.10667
49.3905	1.3	5.63333		69.554	1.3	7.45333
76.4234	1.38667	5.80667		71.2243	1.3	7.8
82.8549	1.3	6.06667		55.0929	1.3	5.89333
42.8936	1.21333	5.2		65.7288	1.38667	5.89333
105.404	1.38667	6.41333
92.3948	1.38667	6.41333
55.7537	1.3	5.63333
65.7835	1.34333	5.46
53.8043	1.38667	5.02667
74.2827	1.21333	5.37333
42.9138	1.21333	4.85333
43.2423	1.04	5.02667
44.829	1.12667	4.85333
48.7415	1.04	5.02667
28.786	1.04	4.24667
57.6099	1.3	5.2
37.3142	1.12667	4.59333
40.2473	1.12667	4.68
41.9841	1.12667	4.85333
38.3267	1.12667	4.72333
34.9997	1.04	4.68
39.1353	1.04	4.76667
37.989	1.17	4.50667
74.5102	1.21333	6.06667
47.8933	1.17	5.02667
37.4711	1.12667	4.59333
43.7571	1.21333	5.02667
42.2371	1.12667	4.59333
75.1562	1.12667	6.02333
39.9518	1.12667	4.76667
37.3203	1.08333	4.50667
44.6887	1.12667	4.76667
47.0343	0.953333	4.85333
51.1534	1.12667	5.11333
47.9002	0.953333	5.11333
35.9926	1.12667	4.42
44.5256	1.04	4.76667
38.0476	1.12667	4.68
50.4547	1.21333	5.2
36.286	1.12667	4.42
53.2876	1.12667	5.37333
44.0869	1.04	4.59333
43.6835	1.04	5.11333
37.4185	1.12667	4.50667
46.9206	1.12667	4.89667

## Sheet: Fig9
Fig. 9
WT 0nM								WT 30nM								bni1Δ 0nM								bni1Δ 30nM
volume (fL)	local curvature (μm)	ring diameter (μm)	Cdc42 cluster area (μm^2)	Cdc42 cluster major axis (μm)	Cdc42 cluster minor axis (μm)	Cdc42 cluster length (μm)		volume (fL)	local curvature (μm)	ring diameter (μm)	Cdc42 cluster area (μm^2)	Cdc42 cluster major axis (μm)	Cdc42 cluster minor axis (μm)	Cdc42 cluster length (μm)		volume (fL)	local curvature (μm)	ring diameter (μm)	Cdc42 cluster area (μm^2)	Cdc42 cluster major axis (μm)	Cdc42 cluster minor axis (μm)	Cdc42 cluster length (μm)		volume (fL)	local curvature (μm)	ring diameter (μm)	Cdc42 cluster area (μm^2)	Cdc42 cluster major axis (μm)	Cdc42 cluster minor axis (μm)	Cdc42 cluster length (μm)
90.907	5.9901	1.85514	2.42986	3.40627	1.09693	5.91389		151.885	12.1481	1.89514	1.6949	2.88667	0.923733	4.61252		267.871	12.3239	2.28289	2.23487	3.69493	1.0392	5.07578		176.955	9.62411	2.16868	1.41742	3.031	0.894867	4.28386
65.2186	4.12222	1.37481	1.36492	2.91553	0.750533	6.45585		184.768	16.7597	2.10782	1.85989	3.1176	0.750533	5.05811		327.814	17.2135	2.1922	2.89483	4.33	1.01033	5.91491		210.757	13.5781	2.62479	2.25737	3.464	0.9526	4.36615
42.7626	3.92215	1.44089	1.10244	2.71347	0.635067	4.41484		151.352	15.8058	1.82161	1.7849	3.3774	0.808267	4.62192		110.383	7.82576	1.95987	1.56741	3.08873	0.6928	4.65299		290.707	15.4714	2.57723	2.16737	3.69493	0.9526	4.862
77.7902	4.10171	1.65355	1.31992	3.26193	0.721667	6.09267		275.951	14.4804	1.83168	3.23231	4.82073	1.1258	6.95978		72.3532	4.82923	1.98762	1.57491	2.6846	0.866	4.61193		185.968	10.0622	2.98773	2.19737	4.12793	0.923733	6.77982
50.7102	5.34196	1.65449	0.982442	2.28047	0.6062	3.26086		118.591	9.69823	1.72771	1.97988	3.5506	0.750533	5.23347		48.7296	3.49569	2.12877	1.16993	2.56913	0.663933	4.24368		309.137	16.8227	2.89993	2.66234	3.95473	1.06807	5.23344
152.87	9.49943	1.59039	2.48235	3.95473	0.923733	4.6922		245.548	15.0069	2.40787	2.48985	3.43513	1.24127	5.8708		91.131	9.26808	2.07771	1.03494	2.2516	0.663933	3.69968		276.363	14.5801	2.48364	2.45986	4.44547	0.866	5.76351
69.8466	6.94118	1.60508	1.6349	2.74233	0.923733	5.05685		245.725	15.5537	1.79055	2.42236	3.00213	1.18353	4.27125		86.5019	7.81801	1.68268	1.50741	2.71347	0.894867	4.21598		198.43	10.4481	2.1221	2.54235	3.3774	1.1258	4.69604
42.8595	4.89269	1.26147	1.19243	2.39593	0.721667	4.19974		292.079	19.5242	2.08345	2.49735	3.43513	1.15467	4.59342		57.8412	4.82386	1.71993	0.967443	2.48253	0.635067	4.307		147.828	9.83276	2.34666	1.6199	3.031	0.808267	4.2658
68.1006	5.19438	1.74905	1.29742	2.80007	0.7794	5.53406		131.081	10.6412	1.80624	2.30986	3.31967	0.9526	5.49898		61.1833	4.71409	1.58873	1.35742	2.6846	0.7794	3.99004		105.591	7.9307	1.86922	1.7249	3.6372	0.721667	5.26737
67.2671	3.07416	2.24637	1.94989	3.2042	0.981467	5.55054		157.323	12.6954	1.75606	1.93489	4.0702	0.750533	5.96031		191.002	10.3642	2.13368	2.00988	3.40627	0.866	4.89533		172.739	10.7233	2.20489	1.7174	3.00213	0.894867	4.12067
39.5755	3.94097	1.36623	1.26743	2.48253	0.663933	5.0437		199.159	11.6768	1.94914	1.87489	3.86813	0.894867	5.47578		77.4423	6.01077	1.821	1.32742	2.8578	0.6928	4.1395		152.844	8.90375	2.07896	2.04738	3.3774	0.9526	4.35281
40.4932	3.29934	1.52066	0.959944	2.30933	0.461867	2.38205		131.199	7.36073	1.70616	2.12238	3.08873	0.981467	4.83557		136.587	10.7655	2.45064	1.82989	3.43513	0.808267	4.97512		241.759	17.1476	2.5172	2.00238	3.23307	1.01033	4.27246
147.122	13.2038	1.62889	1.87489	3.49287	0.923733	4.08272		327.691	15.2563	2.67789	2.92483	4.21453	1.06807	7.61474		752.108	23.0411	2.94123	4.52223	4.90733	1.3856	6.17314		113.561	6.90856	2.05562	1.25243	2.91553	0.6928	4.35004
97.5387	6.30599	1.46779	1.46241	2.82893	0.866	4.31572		354.265	26.4947	2.00819	2.98482	4.04133	1.18353	5.09306		132.904	7.41674	2.24753	1.96488	3.2908	0.981467	4.9576		216.385	12.5948	2.32232	1.81489	3.17533	0.894867	4.40307
135.329	11.4029	1.92563	2.69234	3.2042	1.3856	4.27785		122.746	8.85511	1.85729	2.03988	3.52173	0.808267	5.36358		73.5988	5.18394	1.83319	1.20743	2.62687	0.635067	4.82654		130.124	7.24478	1.96972	1.6874	2.6846	1.1258	4.3257
74.0574	6.47772	2.82166	1.7399	2.88667	0.894867	4.78252		246.483	13.7002	1.62634	2.59485	3.75267	1.1258	5.09067		53.6274	4.58036	1.35311	1.10993	2.36707	0.663933	4.27351		201.649	13.1873	2.41904	1.93489	3.43513	0.894867	4.77624
68.048	5.33201	1.47926	1.35742	2.88667	0.721667	4.41823		109.976	7.35229	1.86205	1.28242	2.48253	0.5196	4.31741		91.9231	6.76836	1.87384	1.7099	3.66607	0.7794	6.07748		214.679	10.9514	2.53248	2.15237	2.80007	1.27013	4.41556
97.7351	3.72326	1.69485	1.7849	3.23307	0.923733	5.47748		128.514	8.04953	1.86073	1.91989	3.40627	0.866	5.44676		73.3101	5.64913	2.19688	1.07994	2.74233	0.548467	4.4105		192.735	12.2185	2.36722	2.19737	4.01247	0.981467	5.42448
39.7429	2.95427	1.49729	1.04244	2.13613	0.808267	4.21785		243.835	15.3685	2.03801	1.88989	2.82893	0.894867	4.80152		153.494	9.47053	1.95289	2.30236	4.0702	0.923733	6.28739		229.135	11.4158	2.26067	1.91989	3.00213	0.923733	4.33211
38.6253	7.61013	1.15496	1.04994	2.22273	0.663933	4.33708		115.901	8.22588	1.82209	1.37992	2.80007	0.6928	4.67972		136.296	9.42645	2.00085	1.93489	3.00213	1.0392	4.19602		121.555	9.94694	1.56982	1.7324	2.71347	0.7794	3.99908
112.521	8.42299	1.55613	1.7624	3.00213	0.923733	3.88253		107.35	8.60218	1.73541	1.7774	3.2042	0.808267	4.64505		152.511	10.5065	2.01777	2.41486	4.30113	0.9526	6.13301		328.121	14.6766	2.16999	3.77228	4.6764	1.1258	6.54454
52.7123	5.0857	2.08789	1.43242	2.8578	0.7794	5.11422		254.552	15.3906	1.49131	2.74484	3.05987	1.44333	4.17539		129.347	8.19672	2.68584	1.6274	3.031	0.894867	4.20332		234.285	15.5786	1.48995	1.7849	3.69493	0.7794	5.03281
62.0749	5.24246	1.46016	1.36492	2.45367	0.808267	4.27458		160.665	10.2084	1.78395	2.05488	3.23307	0.866	4.8649		104.774	7	1.95126	1.43242	2.7712	0.837133	3.97697		278.01	11.7054	2.23889	2.67734	4.09907	1.0392	5.70482
144.105	11.796	1.50381	1.7849	2.7712	0.808267	3.97136		96.6695	5.98523	2.77761	1.6874	3.00213	0.808267	4.56171		104.567	7.82797	1.98776	1.41742	2.4248	0.923733	3.54829		180.816	8.97406	2.69011	1.92739	3.49287	0.837133	4.67015
51.7641	3.5826	1.50367	1.10993	2.30933	0.750533	4.04251		211.086	15.1605	2.28594	2.00238	3.5506	0.894867	6.02214		201.612	13.5758	2.13347	2.42236	3.57947	1.18353	4.63429		199.493	13.7708	2.42403	1.7099	3.08873	0.837133	4.16683
61.5281	4.7692	1.41169	1.19243	2.62687	0.663933	4.25		93.5809	5.79198	1.98742	2.01738	3.00213	0.9526	5.30425		67.9598	4.34772	1.96519	1.32742	2.6846	0.837133	4.35646		122.603	7.83467	2.28485	1.6499	3.1176	0.808267	4.31795
54.8113	7.42686	1.42685	0.877449	2.28047	0.635067	3.82854		242.065	21.6961	1.87385	2.15987	3.40627	0.981467	4.40071		110.465	6.16157	1.90438	1.46991	2.82893	0.866	5.03331		229.224	12.0405	2.52819	2.22737	3.05987	1.01033	4.37527
44.7407	3.94348	1.32977	1.18493	2.30933	0.7794	4.31644		116.738	9.35128	2.06429	1.7024	3.3774	0.808267	4.78341		85.0048	6.22258	1.73068	1.7549	2.65573	1.01033	4.95298		222.237	16.2126	1.80923	1.6349	2.80007	0.981467	4.04006
69.638	6.55532	1.35954	1.30492	2.165	0.6928	4.41158		61.5429	5.02566	1.46909	0.929945	1.70313	0.490733	5.16509		54.3905	4.71065	1.77559	1.23743	2.56913	0.663933	4.50808		211.66	9.65919	2.23863	2.41486	3.49287	1.15467	4.97416
38.4778	3.54931	1.2848	0.764955	2.165	0.635067	4.95307		251.918	13.5342	2.54206	2.51235	3.75267	1.06807	5.65841		88.7315	7.10452	1.64985	1.25993	2.97327	0.663933	5.62419		148.693	9.53341	2.21991	1.6274	2.9444	0.923733	4.75181
41.2925	3.30148	1.22924	1.00494	2.30933	0.635067	4.21056		185.058	10.5802	1.97536	2.16737	3.43513	0.808267	5.34263		78.9955	7.34509	2.00571	1.51491	2.5114	0.923733	3.97611		223.917	11.5552	2.09149	2.70734	3.897	1.0392	4.89971
46.4576	3.57225	1.43222	0.704959	1.84747	0.577333	3.72319		329.179	22.9059	2.0692	3.50229	4.33	1.32787	6.01103		83.7046	8.55216	2.11102	1.11743	2.4248	0.6928	3.58941		261.675	13.953	1.85476	2.55735	3.3774	1.15467	4.63588
46.7887	5.73607	1.20231	1.15493	2.48253	0.663933	4.03583		398.125	19.3212	2.24083	2.93233	3.7238	0.923733	5.78851		67.6645	5.47226	1.81458	1.13993	2.5114	0.6928	4.51687		190.364	6.66264	2.50227	1.6274	3.78153	0.866	5.56262
56.1743	4.40813	1.38911	1.15493	2.62687	0.721667	4.18898		270.417	14.7054	1.89262	2.25737	3.52173	0.837133	7.65787		86.6973	4.74252	1.83849	1.51491	3.5506	0.6928	6.52006		119.717	7.5309	1.76244	1.7849	2.88667	0.866	4.44422
44.5101	2.49665	1.75216	1.01244	2.65573	0.6928	4.79461		138.003	10.5522	1.63557	1.58991	2.82893	0.866	5.16405		60.8002	5.76222	1.80362	1.10244	2.3382	0.721667	3.52175		172.871	7.52348	2.44503	1.7024	3.464	0.808267	4.67345
42.6478	4.75488	1.26979	0.989942	2.165	0.721667	4.0981		145.505	7.44364	2.22237	2.00238	3.40627	0.808267	5.74805		88.3505	6.58166	1.90696	1.36492	3.08873	0.750533	5.31644		128.245	8.02507	1.92124	1.58991	2.82893	0.866	4.12083
102.755	11.7921	1.50338	1.6949	2.39593	0.7794	3.74297		77.021	6.72317	1.87632	1.07244	2.56913	0.6062	4.81968		80.9731	8.78467	1.86408	1.01994	2.45367	0.663933	3.6363		109.925	11.3065	1.84163	1.6724	2.97327	0.837133	4.00834
35.5142	4.05462	1.18148	0.644962	1.9052	0.433	4.45021		248.196	10.7589	1.91313	2.43736	3.49287	1.09693	4.71783		85.5797	6.73248	1.7983	1.12493	2.74233	0.663933	4.00133		314.859	23.5506	2.34898	3.4273	4.18567	1.3856	5.54162
44.932	7.63565	1.30078	1.04244	2.10727	0.663933	3.13297		162.546	10.8069	1.93169	2.01738	3.6372	0.808267	5.59817		210.143	12.2997	2.63524	1.94989	3.40627	0.9526	4.56075
								271.158	10.0901	2.17557	2.78984	3.34853	1.299	5.01657		62.2494	4.6719	1.6628	1.07244	2.4248	0.7794	3.64122
								106.151	5.86276	1.64276	1.81489	2.71347	0.7794	4.90661		83.7725	6.88589	2.08706	1.27493	2.598	0.866	3.92488
								370.721	22.3037	2.14847	3.17981	4.82073	0.923733	7.22135		192.159	10.3591	1.85545	2.33986	3.17533	0.866	5.33055
								507.592	20.6365	2.74979	2.24987	2.91553	0.808267	5.39217		315.639	18.6776	2.20908	3.69728	4.38773	1.15467	6.25249
								434.701	18.4029	2.50034	2.60985	4.04133	0.923733	6.4301		185.932	11.7497	2.53681	2.41486	3.3774	1.09693	4.70137
								287.726	12.497	1.88349	2.12238	3.031	1.0392	4.66993		124.739	6.8724	2.25912	1.25993	2.5114	0.894867	3.93365
								292.569	15.1744	2.16208	2.48235	3.83927	0.837133	5.0217		232.726	18.6288	1.97424	1.98738	3.8104	0.894867	5.62543
								134.167	6.26811	2.26891	1.95739	3.00213	0.894867	5.3422		123.363	8.06225	2.25796	1.37992	2.8578	0.721667	6.57914
								367.827	20.0699	2.5105	2.79734	3.95473	1.06807	5.63809		266.14	16.2507	2.08132	1.83739	3.31967	0.923733	4.38115
								127.365	9.18039	1.7077	1.79239	2.88667	0.837133	5.52561		261.26	11.9789	2.04531	3.11982	3.464	1.32787	4.66876
								457.857	19.6546	1.95161	2.54235	3.31967	1.27013	6.38075		69.5911	5.76149	2.01043	0.989942	2.5114	0.663933	4.87314
								161.625	9.87708	1.76806	1.56741	3.3774	0.663933	6.76318		267.224	17.7009	2.12268	2.63985	3.897	1.09693	5.1353
								497.527	19.8994	2.25458	3.49479	4.87847	1.18353	6.94396		80.487	4.95221	2.10156	1.41742	2.56913	0.866	4.27041
								208.033	8.16902	2.67892	1.82989	2.56913	1.01033	9.75997		100.597	7.8858	1.95109	1.13993	2.6846	0.721667	3.88043
								229.057	12.4675	1.99892	2.16737	3.49287	0.866	5.1784		140.801	7.22715	2.07736	1.7399	2.7712	0.894867	3.87781
								244.825	13.1782	1.71836	2.55735	3.86813	1.1258	6.18224		63.0094	5.10462	1.64297	0.877449	2.19387	0.6062	3.77596
								118.502	9.64877	1.77621	1.85989	3.05987	0.923733	4.55472		72.394	7.41783	1.70068	1.49991	2.54027	0.837133	3.78514
								161.94	8.57734	1.69669	2.16737	3.2908	0.894867	4.97253		105.723	5.9487	2.20744	1.80739	2.80007	1.0392	4.48486
								126.701	9.47877	1.68488	1.88239	3.1176	0.866	4.85948
								216.347	10.7696	1.87276	2.17487	2.97327	0.923733	5.71658

## Sheet: FigS1
Fig. S1a						Fig. S1b						Fig. S1c						Fig. S1e				Fig. S1f
0 nM			30 nM			0 nM			30 nM			buds			mothers							cell
confocal diameter (μm)	epi diameter (μm)		confocal diameter (μm)	epi diameter (μm)		5% intensity, diameter (μm)	40% intensity, diameter (μm)		5% intensity, diameter (μm)	40% intensity, diameter (μm)		confocal volume [fL]	phase contras volume [fL]		confocal volume [fL]	phase contras volume [fL]		volume [fL]	mKate2 intensity [a.u.]			1	2	3	4	5	6	7	8	9	10	11	12	13	14	15	16	17	18	19	20	21	22	23	24	25	26	27	28
1.16648	1.2485		1.6664	1.816		1.12665	1.12665		1.90693	1.82025		21.0568	15.3455		52.9517	36.2765		43.1381	0.724684			volume [fl]
1.3328	1.2485		2.083	2.1565		1.30018	1.2135		1.47354	1.38686		26.7155	22.7765		47.3497	34.9097		51.9112	0.776112			198.661	70.2478	70.4922	50.3842	70.98	62.0977	105.124	56.7208	61.2209	52.4118	73.1646	63.9352	81.8888	71.0219	104.471	53.6123	69.8245	108.586	43.7704	57.9468	252.285	58.8671	87.546	226.047	70.2591	50.5544	76.5185	50.2062
1.08316	1.362		1.6664	2.043		1.04014	1.04014		1.6469	1.6469		14.8178	12.7447		64.039	55.9868		63.1522	0.828881			198.752	70.5909	70.7857	51.1776	71.503	62.4556	105.289	56.6768	60.7812	53.2345	72.0475	63.9363	80.9788	73.2582	104.834	53.396	70.5786	108.338	43.23	58.6631	251.134	58.7244	87.3225	227.087	70.7632	50.3208	78.6106	47.7977
0.99984	1.0215		1.74972	1.9295		1.2135	1.2135		2.08029	2.08029		21.2617	21.2069		73.0514	84.3244		49.9301	0.884407			201.35	71.1558	69.7729	50.9281	71.9575	62.7246	105.17	56.956	60.2378	53.7196	74.7889	63.9301	81.5642	74.4939	102.7	57.3547	70.5019	105.037	42.956	58.1692	247.336	58.9438	87.6462	226.56	72.7709	49.7855	77.4638	48.2271
0.99984	1.362		1.83304	2.043		1.04014	1.04014		1.99361	1.99361		12.2714	11.6264		48.9753	51.5763		105.515	1.31895			200.236	70.8757	69.3904	50.8387	70.2069	65.0411	101.626	57.3057	58.9121	52.6716	75.0368	64.1433	82.2498	77.3784	100.566	57.7796	69.5566	104.285	43.6176	58.4233	246.772	58.8057	89.7608	227.547	69.1885	49.6663	77.9311	48.0006
0.99984	1.135		2.083	2.1565		1.12682	1.2135		1.6469	1.6469		6.20114	3.85848		33.6451	33.1002		43.2199	0.722973			195.714	70.0275	69.5239	51.2063	71.6257	63.7384	99.9804	57.0096	58.7934	53.0668	73.5378	63.8585	81.4849	80.2788	99.9237	58.6411	70.6584	100.063	44.3952	57.5163	242.6	59.273	89.9249	226.587	70.6118	50.035	78.3652	45.4827
1.08316	1.135		2.083	2.1565		1.2135	1.30018		1.38686	1.38686		2.9295	1.48213		56.4268	67.8092		54.3086	0.895306			192.794	69.6992	68.8557	51.5212	70.6395	63.5666	100.553	56.7837	58.2653	53.3045	74.5363	64.4588	81.9829	81.6102	98.009	58.4979	69.3408	106.756	45.3855	60.3431	242.072	59.8323	89.6887	227.348	69.6665	50.9598	79.0661	45.4489
1.49976	1.589		1.6664	1.7025		1.30018	1.2135		1.6469	1.6469		21.7631	12.7524		44.4234	41.1125		53.4933	1.00485			195.959	70.0852	69.6803	51.3193	71.8977	63.628	101.595	56.9048	58.9202	52.692	73.3906	64.3841	83.2861	82.2958	97.8485	58.0986	68.6864	105.651	45.977	60.2439	243.918	61.2312	91.3646	229.615	71.3839	50.602	80.1255	46.5962
1.58308	1.7025		1.74972	1.816		1.2135	1.2135		1.47354	1.47354		29.4448	24.1676		60.4946	62.2104		114.935	1.09771			196.292	69.4825	69.0724	51.0539	71.2852	65.1776	103.642	57.2249	58.2244	52.669	71.1747	63.8197	82.7232	83.2948	100.037	58.9944	69.8327	102.739	46.7102	59.9407	236.59	61.1202	90.4678	229.97	73.5071	50.9077	80.1183	46.567
2.083	2.27		1.58308	1.7025		1.04014	1.04014		2.08029	1.99361		19.8932	19.5041		60.8415	78.9028		109.737	1.40673			197.368	70.5306	67.9088	53.7498	71.5935	66.7937	104.822	57.5209	59.3538	52.4885	72.322	64.0544	85.097	82.6695	99.7765	59.5445	70.7182	104.681	46.1872	59.6442	240.044	61.0251	90.3687	230.493	72.503	51.0053	80.2139	48.7348
1.16648	0.7945		1.6664	1.816		0.953466	0.953466		1.90693	1.73357		9.36557	5.55814		74.8914	78.9235		46.5997	0.650861			199.036	70.6349	67.237	53.5652	72.7873	67.8009	104.581	57.3767	59.0414	52.648	72.2888	64.6229	86.2448	83.2427	99.438	59.0946	70.7698	102.815	46.5701	58.4606	240.762	60.726	89.6278	229.666	74.3461	51.012	79.742	49.6668
1.16648	1.135		1.83304	2.043		1.2135	1.2135		1.73357	1.73357		41.3851	37.3777		38.5549	38.8748		74.1319	1.03694			199.971	71.7816	67.9962	53.5929	72.9223	68.3986	103.602	56.9948	59.2331	52.5621	72.4135	64.2716	86.98	83.124	100.445	59.0629	70.7821	101.252	46.3973	57.2985	241.321	60.1621	89.6468	232.326	73.7413	51.3612	79.7563	50.0687
1.16648	1.2485		1.2498	1.2485		1.04014	1.12682		1.82025	1.82025		21.8814	24.1812		82.7639	92.2169		53.0225	0.671739			201.909	72.8548	67.6869	53.8367	71.9478	69.1379	104.077	56.7888	60.2684	53.4349	72.729	65.6909	86.8864	82.6414	101.05	59.547	72.0505	101.312	46.9372	57.6359	241.385	60.769	90.1376	237.035	73.0721	51.3995	79.83	51.3515
1.16648	1.2485		1.6664	1.816		1.12682	1.2135		1.47354	1.47354		27.7656	26.0377		53.1047	53.5847		48.8534	0.701541			201.416	73.525	68.5954	54.2452	71.8092	70.1236	104.474	57.5536	60.3906	53.7692	72.1339	65.1628	86.9514	82.8101	99.4533	59.3364	70.8184	97.9932	46.0174	56.4764	241.028	60.8983	89.7183	231.115	72.4831	51.1434	80.2211	50.8791
0.99984	1.0215		1.74972	1.816		1.12682	1.04014		1.90693	1.90693		3.25587	1.18556		38.5455	35.709		45.0362	0.699567			195.324	73.5445	68.5923	54.4876	71.2269	70.7402	104.139	58.3149	59.4402	56.096	71.9652	64.1183	86.7003	77.8268	98.3393	58.6799	70.3225	103.982	46.611	56.7044	241.009	60.6386	91.6044	234.291	72.4805	51.647	79.8386	50.1168
1.08316	1.2485		2.33296	2.1565		1.2135	1.30018		1.73357	1.73357		11.8946	5.87567		58.5127	120.547		64.9958	1.14494			190.605	73.8568	68.4456	54.6614	71.2387	72.0536	103.102	57.9499	60.4136	56.3588	73.0986	65.4583	86.6093	75.3717	98.146	59.478	69.9564	104.555	46.7634	59.388	240.489	61.2899	92.1284	232.565	71.0827	51.5146	80.3908	52.7109
1.08316	1.2485		1.91636	2.043		1.12682	1.12682		1.38686	1.30018		29.2698	27.6739		56.7594	55.4127		59.3437	0.969438			190.506	73.7142	68.8761	54.4247	71.4876	71.3128	105.113	58.4959	59.5864	56.6052	73.1293	65.0672	86.1553	73.7459	97.2518	58.7019	71.0065	103.766	47.3355	57.7024	239.869	61.1468	94.0099	234.272	70.2003	51.7482	80.6383	53.1624
1.08316	1.135		1.49976	1.816		1.04014	1.04014		1.56022	1.56022		30.5879	24.0415		54.9746	50.3975		63.5462	0.989273			191.075	74.2229	68.4226	54.1869	71.8895	71.8614	105.195	57.707	60.294	57.3609	72.7505	66.1332	86.0398	71.9539	97.8004	59.7209	71.2392	99.8066	48.9526	58.569	242.072	60.8451	93.5769	234.279	71.434	54.0392	79.8545	53.2391
0.99984	1.2485		2.4996	2.497		1.6469	1.56022		1.47354	1.38686		24.2322	21.7713		85.9236	100.301		100.33	1.4109			194.405	74.2439	68.7329	54.1205	71.3721	71.4196	105.262	58.071	60.5333	58.0536	73.4458	66.2998	87.3885	71.3644	99.6875	60.3063	70.5704	100.357	48.6228	59.319	242.158	59.9192	96.3673	238.022	71.5352	53.1107	80.921	52.1363
1.16648	1.2485		1.74972	1.816		1.12682	1.12682		2.60036	2.60036		10.3116	6.89404		38.3594	31.9916		36.2321	0.606984			194.012	74.3155	69.2595	54.2728	NaN	71.2898	107.006	58.0163	62.2327	57.7546	74.6125	66.2871	87.8691	69.7044	100.438	60.906	70.6696	103.332	49.0441	57.9933	242.492	60.3707	96.1107	240.415	71.3501	53.9543	81.1465	52.6664
0.99984	1.135		1.74972	1.9295		1.12682	1.12682		1.99361	2.08029		25.4163	20.7752		59.3578	61.511		52.3708	0.908658			195.187	75.7209	69.7667	54.7345	NaN	72.3956	106.086	57.9621	61.9367	58.3057	NaN	66.6756	86.8772	68.4405	100.557	60.1089	69.6522	102.688	49.1341	57.6589	241.699	60.521	95.9721	239.288	71.0751	54.2089	81.4675	52.692
1.16648	1.135		2.083	2.043		1.2135	1.2135		1.82025	1.73357		3.84398	2.36161		47.6635	37.1577		91.6248	1.38564			193.451	75.5072	68.9778	54.3782	NaN	74.6048	104.847	58.2413	61.677	58.5874	NaN	67.6869	88.3998	66.8857	100.838	61.27	69.5188	101.05	49.4184	58.3543	238.517	59.6007	95.1853	235.077	71.4677	54.895	82.3571	53.487
0.99984	1.135		1.99968	2.1565		1.12682	1.2135		1.6469	1.6469		23.8412	16.591		49.2339	65.8276		65.6302	1.23343			200.18	74.954	68.9625	54.3955	NaN	74.2117	101.631	58.7178	62.4945	59.2163	NaN	68.0361	88.2121	65.7789	100.782	60.1146	69.0612	100.937	49.9025	58.818	234.364	58.3435	96.9936	228.042	71.2959	NaN	82.7907	54.2785
1.16648	1.362		2.58292	2.724		1.12682	1.2135		1.82025	1.73357		31.2012	21.2713		33.6845	33.938		48.1472	0.92374			201.348	75.2107	68.8081	55.3501	NaN	74.1738	103.27	59.4637	NaN	58.7029	NaN	68.7989	88.548	63.2113	103.02	59.6104	69.1537	102.379	NaN	59.3425	234.913	NaN	96.8469	229.346	71.0459	NaN	82.122	55.1384
1.2498	1.362		1.74972	1.816		1.2135	1.2135		1.90693	1.82025		39.5404	31.1725		41.3677	34.2429		46.5328	0.969112			208.201	76.0614	70.0709	55.5239	NaN	75.1325	104.922	58.1901	NaN	60.0818	NaN	69.7616	89.7015	63.7491	102.944	60.2004	68.5704	105.615	NaN	60.3978	237.939	NaN	97.2554	226.598	71.2213	NaN	81.8929	56.2934
1.2498	1.2485		1.91636	1.9295		1.2135	1.12682		1.90693	1.99361		37.9668	32.1268		53.2071	42.3682		69.8092	1.4085			207.945	75.5031	69.9477	56.7095	NaN	75.6652	106.376	59.4642	NaN	60.9638	NaN	69.5218	89.2444	63.5262	103.036	60.5921	69.0586	105.24	NaN	60.4888	239.008	NaN	97.7063	224.483	71.4334	NaN	81.9798	58.387
1.16648	1.135		3.3328	2.951		1.2135	1.2135		1.73357	1.73357		21.1561	19.1092		55.2363	53.9123		74.0724	1.47642			209.091	75.5379	69.7545	57.1988	NaN	76.3851	107.355	59.4034	NaN	61.7992	NaN	69.9273	90.1826	62.4582	103.754	59.6943	69.6977	105.351	NaN	60.6877	240.635	NaN	98.2841	222.895	71.7571	NaN	83.1424	59.0373
1.16648	1.2485		2.16632	2.3835		1.12682	1.12682		1.82025	1.73357		18.6223	15.4781		39.4694	43.2737		51.5742	1.11808			209.061	75.4811	70.0091	57.3829	NaN	77.8151	106.888	58.7643	NaN	NaN	NaN	70.027	90.4019	61.8825	106.761	59.2817	70.0377	107.259	NaN	60.5261	237.701	NaN	98.124	222.79	71.4682	NaN	83.1511	58.5542
1.08316	1.0215		1.74972	1.816		1.2135	1.2135		1.56022	1.56022		26.1605	17.3293		91.4136	113.512		60.5963	0.957109			208.203	75.4397	70.6492	57.5546	NaN	78.1228	107.946	58.9928	NaN	NaN	NaN	70.1001	90.1248	63.0927	106.785	59.3027	72.3072	108.359	NaN	59.3446	233.649	NaN	97.8786	224.245	71.4958	NaN	NaN	59.1038
1.08316	1.362		1.58308	1.7025		1.38686	1.38686		1.90693	1.90693		2.97522	1.25549		58.5569	58.0542		66.7861	1.08773			210.703	75.8257	70.5863	57.1947	NaN	78.9751	106.706	59.5767	NaN	NaN	NaN	70.8782	90.3722	63.8974	NaN	60.2265	72.4749	NaN	NaN	NaN	237.731	NaN	100.679	228.94	71.4064	NaN	NaN	59.7536
1.16648	1.362		2.33296	2.497		1.12682	1.12682		1.6469	1.6469		26.0975	26.717		67.7285	75.8435		43.6461	0.733579			NaN	75.4868	71.1021	56.6482	NaN	81.8883	106.968	61.1228	NaN	NaN	NaN	70.8808	91.0328	80.5007	NaN	60.542	73.0485	NaN	NaN	NaN	238.719	NaN	100.038	229.235	72.4948	NaN	NaN	NaN
1.08316	1.0215		2.083	2.27		1.04014	1.04014		1.12682	1.12682		15.4012	12.5112		42.0883	42.4156		48.4954	0.95339			NaN	77.3651	NaN	NaN	NaN	82.5632	107.727	60.9039	NaN	NaN	NaN	72.3481	91.2087	NaN	NaN	60.0793	73.1216	NaN	NaN	NaN	248.05	NaN	NaN	229.214	71.0091	NaN	NaN	NaN
1.16648	1.2485		1.91636	2.043		1.2135	1.12682		1.38686	1.38686		7.76838	5.06849		66.1502	82.972		48.1063	1.22749			NaN	NaN	NaN	NaN	NaN	82.9926	108.985	61.4408	NaN	NaN	NaN	72.298	NaN	NaN	NaN	60.6008	NaN	NaN	NaN	NaN	247.855	NaN	NaN	232.412	70.7315	NaN	NaN	NaN
1.08316	1.135		1.74972	1.589		1.12682	1.12682		1.47354	1.56022		15.0164	13.4266		63.8751	73.6477		62.5798	1.29602			NaN	NaN	NaN	NaN	NaN	82.8643	108.936	61.9766	NaN	NaN	NaN	72.5245	NaN	NaN	NaN	NaN	NaN	NaN	NaN	NaN	247.756	NaN	NaN	234.248	72.6978	NaN	NaN	NaN
1.16648	1.135		2.66624	2.724		1.04014	1.04014		1.6469	1.6469		32.1457	24.6836		55.2821	64.2796		65.1866	1.21148			NaN	NaN	NaN	NaN	NaN	83.1762	108.004	62.2343	NaN	NaN	NaN	73.0424	NaN	NaN	NaN	NaN	NaN	NaN	NaN	NaN	NaN	NaN	NaN	237.104	NaN	NaN	NaN	NaN
1.16648	1.135		1.91636	1.9295		1.12682	1.04014		1.56022	1.56022		0.873489	2.3945		48.2484	48.9168		55.8399	1.21663			NaN	NaN	NaN	NaN	NaN	83.6828	NaN	62.3907	NaN	NaN	NaN	72.7331	NaN	NaN	NaN	NaN	NaN	NaN	NaN	NaN	NaN	NaN	NaN	239.533	NaN	NaN	NaN	NaN
1.16648	1.135		2.41628	2.3835		1.2135	1.2135		2.51368	2.51368		6.1633	1.85743		50.8579	56.4572		47.187	0.868221			NaN	NaN	NaN	NaN	NaN	84.3327	NaN	62.7486	NaN	NaN	NaN	NaN	NaN	NaN	NaN	NaN	NaN	NaN	NaN	NaN	NaN	NaN	NaN	239.103	NaN	NaN	NaN	NaN
0.91652	1.0215		1.49976	1.589		1.2135	1.2135		1.6469	1.73357		20.3457	17.856		27.1002	24.1826		40.5908	0.776104			NaN	NaN	NaN	NaN	NaN	84.6001	NaN	62.768	NaN	NaN	NaN	NaN	NaN	NaN	NaN	NaN	NaN	NaN	NaN	NaN	NaN	NaN	NaN	238.215	NaN	NaN	NaN	NaN
1.2498	1.2485		1.58308	1.7025		1.2135	1.12682		1.6469	1.56022		20.2747	14.5033		61.9799	70.2113		38.3532	0.705875			NaN	NaN	NaN	NaN	NaN	NaN	NaN	63.6622	NaN	NaN	NaN	NaN	NaN	NaN	NaN	NaN	NaN	NaN	NaN	NaN	NaN	NaN	NaN	234.862	NaN	NaN	NaN	NaN
0.91652	1.2485		1.99968	1.9295		1.2135	1.2135		1.73357	1.73357		29.7507	22.5502		39.7579	36.3623		61.6581	1.20531			NaN	NaN	NaN	NaN	NaN	NaN	NaN	63.6448	NaN	NaN	NaN	NaN	NaN	NaN	NaN	NaN	NaN	NaN	NaN	NaN	NaN	NaN	NaN	NaN	NaN	NaN	NaN	NaN
1.16648	1.135		1.83304	1.816		1.12682	1.04014		2.25365	2.25365		26.7392	23.6146		92.6702	95.1091		58.6028	0.883372			NaN	NaN	NaN	NaN	NaN	NaN	NaN	63.584	NaN	NaN	NaN	NaN	NaN	NaN	NaN	NaN	NaN	NaN	NaN	NaN	NaN	NaN	NaN	NaN	NaN	NaN	NaN	NaN
1.2498	1.2485		2.083	2.27		1.12682	1.2135		1.99361	1.99361		2.95	1.4926		37.21	30.5104		56.9005	0.913796			NaN	NaN	NaN	NaN	NaN	NaN	NaN	64.4342	NaN	NaN	NaN	NaN	NaN	NaN	NaN	NaN	NaN	NaN	NaN	NaN	NaN	NaN	NaN	NaN	NaN	NaN	NaN	NaN
1.16648	1.362		1.83304	1.816		1.2135	1.2135		1.99361	1.90693		29.9903	25.3041		58.6893	45.2866		51.3127	0.913474			NaN	NaN	NaN	NaN	NaN	NaN	NaN	NaN	NaN	NaN	NaN	NaN	NaN	NaN	NaN	NaN	NaN	NaN	NaN	NaN	NaN	NaN	NaN	NaN	NaN	NaN	NaN	NaN
1.16648	1.2485		2.33296	2.27		1.12682	1.12682		1.90693	1.99361		10.3794	6.36002		64.6918	64.6683		50.8965	0.738523
1.08316	1.362		1.6664	1.816		1.12682	1.12682		1.73357	1.6469		7.13454	5.50626		40.1852	27.7828		83.7041	1.34553			diameter (μm)
0.99984	1.0215		1.91636	2.043		1.2135	1.2135		2.427	2.25365		19.6204	12.9579		61.4438	82.7654		46.8723	0.792295			1.56	1.21333	1.38667	1.04	1.47333	1.47333	1.3	1.38667	1.38667	1.21333	1.3	1.21333	1.21333	1.64667	1.21333	1.12667	1.12667	1.3	1.3	1.3	1.47333	1.38667	1.3	1.73333	1.21333	1.3	1.38667	1.21333
0.99984	1.0215		1.74972	1.816		1.38686	1.38686		1.6469	1.56022		6.74983	3.48108		37.8218	32.2165		60.5826	0.945267			1.47333	1.21333	1.3	1.12667	1.38667	1.47333	1.3	1.3	1.3	1.21333	1.21333	1.21333	1.21333	1.3	1.21333	1.12667	1.04	1.3	1.21333	1.21333	1.47333	1.3	1.3	1.64667	1.12667	1.21333	1.21333	1.3
1.2498	1.2485		1.6664	1.7025		1.30018	1.2135		1.73357	1.73357		34.9443	25.1555		42.4919	36.1272		41.4804	0.81097			1.64667	1.21333	1.3	1.12667	1.38667	1.47333	1.3	1.38667	1.38667	1.21333	1.21333	1.3	1.21333	1.3	1.12667	1.12667	1.12667	1.3	1.21333	1.21333	1.56	1.3	1.3	1.47333	1.3	1.21333	1.38667	1.21333
0.99984	1.135		1.6664	1.9295		0.953466	0.953466		1.90693	1.90693		10.7404	7.59508		72.7156	83.4702		64.2747	0.86732			1.56	1.21333	1.21333	1.12667	1.47333	1.47333	1.3	1.3	1.38667	1.3	1.3	1.21333	1.12667	1.21333	1.04	1.12667	1.12667	1.38667	1.3	1.3	1.56	1.21333	1.38667	1.56	1.21333	1.21333	1.3	1.21333
1.16648	1.362		1.91636	2.043		1.2135	1.2135		2.08029	2.08029					47.0927	43.8974		73.4356	1.32668			1.56	1.21333	1.3	1.12667	1.38667	1.56	1.21333	1.38667	1.38667	1.3	1.3	1.21333	1.12667	1.21333	1.12667	1.12667	1.12667	1.47333	1.21333	1.3	1.64667	1.3	1.38667	1.64667	1.12667	1.3	1.3	3.20667
															79.2131	88.743		56.6081	1.16818			1.56	1.3	1.3	1.12667	1.38667	1.56	1.3	1.3	1.3	1.21333	1.3	1.21333	1.21333	1.21333	1.12667	1.12667	1.12667	1.56	1.21333	1.21333	1.64667	1.3	1.38667	1.56	1.21333	1.21333	1.3	1.3
															35.1603	38.7397		58.3624	1.1287			1.73333	1.21333	1.3	1.21333	1.38667	1.47333	1.3	1.38667	1.3	1.21333	1.3	1.21333	1.21333	1.3	1.12667	1.12667	1.12667	1.56	1.21333	1.21333	1.64667	1.3	1.38667	1.56	1.21333	1.3	1.21333	1.3
															50.09	42.1124		63.239	1.27036			1.64667	1.21333	1.21333	1.21333	1.3	1.56	1.38667	1.47333	1.3	1.21333	1.3	1.21333	1.21333	1.3	1.12667	1.21333	1.12667	1.47333	1.21333	1.21333	1.64667	1.3	1.47333	1.64667	1.21333	1.3	1.3	1.21333
															87.7998	99.9679		45.5454	0.893098			1.64667	1.3	1.21333	1.21333	1.38667	1.47333	1.38667	1.38667	1.3	1.21333	1.3	1.21333	1.3	1.3	1.21333	1.12667	1.12667	1.56	1.21333	1.21333	1.73333	1.3	1.38667	1.73333	1.21333	1.3	1.3	1.3
															59.5455	52.0976		52.8317	0.959432			1.64667	1.3	1.21333	1.21333	1.38667	1.47333	1.38667	1.47333	1.3	1.21333	1.38667	1.21333	1.3	1.3	1.21333	1.21333	1.21333	1.47333	1.21333	1.21333	1.73333	1.3	1.47333	1.73333	1.21333	1.21333	1.38667	1.21333
															43.2487	33.5443		43.7031	0.874677			1.64667	1.3	1.3	1.3	1.38667	1.47333	1.47333	1.47333	1.3	1.12667	1.3	1.21333	1.3	1.3	1.3	1.21333	1.21333	1.47333	1.21333	1.21333	1.64667	1.3	1.47333	1.73333	1.21333	1.21333	1.38667	1.21333
															67.6307	68.3182		48.9909	0.798072			1.64667	1.3	1.21333	1.3	1.38667	1.47333	1.47333	1.38667	1.38667	1.21333	1.3	1.21333	1.21333	1.3	1.3	1.12667	1.3	1.47333	1.21333	1.3	1.73333	1.3	1.47333	1.73333	1.3	1.21333	1.38667	1.21333
															43.4379	38.9216		53.9022	0.771134			1.64667	1.3	1.21333	1.3	1.3	1.47333	1.38667	1.47333	1.3	1.21333	1.38667	1.3	1.21333	1.3	1.3	1.21333	1.3	1.47333	1.21333	1.21333	1.73333	1.3	1.47333	1.73333	1.3	1.3	1.38667	1.21333
															50.0695	50.1592		78.1015	1.14304			1.73333	1.3	1.21333	1.3	1.3	1.38667	1.47333	1.47333	1.3	1.3	1.38667	1.21333	1.3	1.3	1.3	1.21333	1.3	1.47333	1.3	1.21333	1.73333	1.21333	1.47333	1.73333	1.21333	1.21333	1.3	1.21333
															77.5418	74.1628		56.4842	1.03988			1.64667	1.21333	1.21333	1.38667	1.38667	1.47333	1.47333	1.38667	1.3	1.3	1.3	1.3	1.21333	1.38667	1.21333	1.21333	1.21333	1.47333	1.21333	1.3	1.73333	1.3	1.47333	1.82	1.3	1.21333	1.38667	1.21333
															36.1378	32.0049		40.8535	0.759901			1.64667	1.21333	1.21333	1.3	1.3	1.47333	1.47333	1.56	1.3	1.21333	1.38667	1.3	1.3	1.38667	1.3	1.3	1.3	1.47333	1.21333	1.3	1.73333	1.3	1.47333	1.82	1.3	1.3	1.38667	1.3
															59.0993	48.784		53.0027	0.86855			1.64667	1.3	1.3	1.38667	1.3	1.47333	1.47333	1.47333	1.3	1.21333	1.38667	1.3	1.21333	1.38667	1.3	1.3	1.38667	1.47333	1.3	1.3	1.73333	1.3	1.47333	1.82	1.3	1.21333	1.3	1.21333
															103.439	121.854		51.5717	0.936008			1.64667	1.21333	1.3	1.3	1.38667	1.47333	1.47333	1.47333	1.3	1.3	1.47333	1.3	1.3	1.38667	1.3	1.3	1.38667	1.47333	1.3	1.3	1.73333	1.3	1.47333	1.90667	1.38667	1.21333	1.38667	1.21333
															70.8188	69.0875		54.933	0.96054			1.73333	1.3	1.3	1.3	NaN	1.47333	1.56	1.47333	1.3	1.21333	1.73333	1.3	1.3	1.38667	1.3	1.3	1.38667	1.47333	1.3	1.21333	1.82	1.3	1.56	1.73333	1.38667	1.21333	1.3	1.3
															54.4023	44.3256		53.5007	0.996749			1.73333	1.3	1.21333	1.3	NaN	1.47333	1.47333	1.47333	1.3	1.3	NaN	1.38667	1.21333	1.38667	1.3	1.21333	1.3	1.47333	1.3	1.3	1.82	1.3	1.47333	1.90667	1.38667	1.3	1.38667	1.21333
															41.1297	30.317		53.3892	0.82691			1.64667	1.3	1.21333	1.3	NaN	1.47333	1.47333	1.47333	1.3	1.3	NaN	1.3	1.21333	1.38667	1.3	1.21333	1.38667	1.47333	1.21333	1.21333	1.73333	1.38667	1.47333	1.90667	1.38667	1.21333	1.38667	1.21333
															86.2389	82.7786		45.45	0.653055			1.73333	1.3	1.3	1.38667	NaN	1.47333	1.47333	1.47333	1.38667	1.21333	NaN	1.3	1.3	1.38667	1.3	1.21333	1.38667	1.47333	1.3	1.21333	1.73333	1.38667	1.47333	1.82	1.3	NaN	1.38667	1.21333
															74.6139	77.898		51.7786	0.873056			1.73333	1.3	1.3	1.38667	NaN	1.47333	1.47333	1.47333	NaN	1.3	NaN	1.3	1.21333	1.38667	1.3	1.21333	1.3	1.47333	NaN	1.3	1.73333	NaN	1.47333	1.82	1.3	NaN	1.38667	1.3
															85.9314	89.2814		76.6024	1.27321			1.73333	1.3	1.21333	1.3	NaN	1.47333	1.47333	1.47333	NaN	1.21333	NaN	1.3	1.3	1.38667	1.3	1.21333	1.3	1.47333	NaN	1.21333	1.73333	NaN	1.47333	1.82	1.38667	NaN	1.38667	1.21333
															83.1502	105.513		66.0192	0.98058			1.73333	1.21333	1.21333	1.38667	NaN	1.47333	1.47333	1.47333	NaN	1.3	NaN	1.38667	1.3	1.38667	1.3	1.21333	1.38667	1.47333	NaN	1.21333	1.73333	NaN	1.47333	1.82	1.3	NaN	1.38667	1.21333
															80.6874	89.026		41.722	0.757176			1.82	1.3	1.21333	1.3	NaN	1.56	1.47333	1.47333	NaN	1.21333	NaN	1.38667	1.3	1.38667	1.3	1.3	1.3	1.47333	NaN	1.21333	1.73333	NaN	1.47333	1.82	1.3	NaN	1.38667	1.21333
															53.3506	52.9264		86.0011	1.44154			1.82	1.38667	1.3	1.3	NaN	1.47333	1.56	1.47333	NaN	NaN	NaN	1.38667	1.21333	1.38667	1.3	1.21333	1.38667	1.47333	NaN	1.3	1.82	NaN	1.47333	1.82	1.38667	NaN	1.38667	1.21333
															48.1948	43.798		51.3202	1.04266			1.82	1.3	1.3	1.3	NaN	1.47333	1.47333	1.47333	NaN	NaN	NaN	1.38667	1.3	1.38667	1.38667	1.3	1.38667	1.56	NaN	1.3	1.73333	NaN	1.47333	1.73333	1.3	NaN	NaN	1.21333
															63.76	70.6194		71.1051	1.24529			1.73333	1.3	1.21333	1.38667	NaN	1.47333	1.56	1.47333	NaN	NaN	NaN	1.38667	1.3	1.38667	NaN	1.21333	1.38667	NaN	NaN	NaN	1.73333	NaN	1.47333	1.82	1.3	NaN	NaN	1.3
															79.7067	77.3452		73.9337	1.10332			NaN	1.38667	1.3	1.38667	NaN	1.47333	1.47333	1.47333	NaN	NaN	NaN	1.38667	1.21333	1.38667	NaN	1.3	1.3	NaN	NaN	NaN	1.73333	NaN	1.47333	1.82	1.3	NaN	NaN	NaN
															41.6042	34.8966		56.2463	0.754641			NaN	1.38667	NaN	NaN	NaN	1.56	1.56	1.47333	NaN	NaN	NaN	1.47333	1.3	NaN	NaN	1.38667	1.3	NaN	NaN	NaN	1.82	NaN	NaN	1.82	1.3	NaN	NaN	NaN
															61.9215	69.0721		81.5359	1.13108			NaN	NaN	NaN	NaN	NaN	1.56	1.56	1.47333	NaN	NaN	NaN	1.47333	NaN	NaN	NaN	1.3	NaN	NaN	NaN	NaN	1.82	NaN	NaN	1.82	1.3	NaN	NaN	NaN
															65.5085	75.7317		96.6265	1.75157			NaN	NaN	NaN	NaN	NaN	1.47333	1.56	1.56	NaN	NaN	NaN	1.47333	NaN	NaN	NaN	NaN	NaN	NaN	NaN	NaN	1.82	NaN	NaN	1.82	1.3	NaN	NaN	NaN
															40.7308	38.8735		54.8661	0.955755			NaN	NaN	NaN	NaN	NaN	1.47333	1.56	1.56	NaN	NaN	NaN	1.47333	NaN	NaN	NaN	NaN	NaN	NaN	NaN	NaN	NaN	NaN	NaN	1.82	NaN	NaN	NaN	NaN
															55.785	60.8479		65.2387	1.52453			NaN	NaN	NaN	NaN	NaN	1.47333	NaN	1.47333	NaN	NaN	NaN	1.47333	NaN	NaN	NaN	NaN	NaN	NaN	NaN	NaN	NaN	NaN	NaN	1.82	NaN	NaN	NaN	NaN
															30.5453	30.7505		42.0552	0.74731			NaN	NaN	NaN	NaN	NaN	1.56	NaN	1.38667	NaN	NaN	NaN	NaN	NaN	NaN	NaN	NaN	NaN	NaN	NaN	NaN	NaN	NaN	NaN	1.82	NaN	NaN	NaN	NaN
															42.9492	33.8989		57.0244	0.978659			NaN	NaN	NaN	NaN	NaN	1.47333	NaN	1.47333	NaN	NaN	NaN	NaN	NaN	NaN	NaN	NaN	NaN	NaN	NaN	NaN	NaN	NaN	NaN	1.82	NaN	NaN	NaN	NaN
															51.0691	39.2184		76.2406	0.904516			NaN	NaN	NaN	NaN	NaN	NaN	NaN	1.47333	NaN	NaN	NaN	NaN	NaN	NaN	NaN	NaN	NaN	NaN	NaN	NaN	NaN	NaN	NaN	1.82	NaN	NaN	NaN	NaN
															55.6542	52.782		56.9302	0.845431			NaN	NaN	NaN	NaN	NaN	NaN	NaN	1.47333	NaN	NaN	NaN	NaN	NaN	NaN	NaN	NaN	NaN	NaN	NaN	NaN	NaN	NaN	NaN	NaN	NaN	NaN	NaN	NaN
															40.51	41.7345		55.5859	0.934485			NaN	NaN	NaN	NaN	NaN	NaN	NaN	1.47333	NaN	NaN	NaN	NaN	NaN	NaN	NaN	NaN	NaN	NaN	NaN	NaN	NaN	NaN	NaN	NaN	NaN	NaN	NaN	NaN
															87.1944	81.1995		41.0244	0.72844			NaN	NaN	NaN	NaN	NaN	NaN	NaN	1.47333	NaN	NaN	NaN	NaN	NaN	NaN	NaN	NaN	NaN	NaN	NaN	NaN	NaN	NaN	NaN	NaN	NaN	NaN	NaN	NaN
															59.9239	53.0285		32.2204	0.538286			NaN	NaN	NaN	NaN	NaN	NaN	NaN	NaN	NaN	NaN	NaN	NaN	NaN	NaN	NaN	NaN	NaN	NaN	NaN	NaN	NaN	NaN	NaN	NaN	NaN	NaN	NaN	NaN
															68.5295	67.0571		86.2526	1.55792
															43.0658	49.8694		80.0306	1.13972
															76.8907	91.187
															51.919	60.8086
															58.8233	64.0094
															53.6943	56.0132
															57.0511	58.0635
															87.7636	88.9504
															49.4783	39.1154
															68.3639	65.5411
															50.4227	52.5221
															52.6695	55.5819
															29.2114	23.9791
															56.4141	59.3193
															54.7838	56.7232
															50.1452	44.9486
															48.4849	59.1231
															36.912	34.3028
															60.4	60.6199
															35.1839	30.9142
															54.9778	52.228
															64.9314	63.1401
															58.5222	60.6124
															58.5821	58.4926
															62.5948	71.129
															71.295	78.4932
															38.1891	29.9865
															43.9787	39.188
															80.7331	83.7784
															82.6961	87.4806
															40.2341	32.7778
															64.9709	65.0602
															49.4893	43.6466
															44.5842	40.4258
															28.0131	23.0746
															57.7606	58.9949
															87.6958	86.4407
															57.4831	48.7862
															39.4568	35.2463
															83.1691	93.486
															76.3089	86.536
															37.6594	31.8025
															88.6039	96.3003
															51.6604	42.7015
															53.3033	46.8283
															26.9221	20.9651
															46.3532	40.0036
															59.1071	53.9609
															35.6459	26.5649
															60.1651	53.8954
															33.798	27.8481
[truncated: 78 more columns]

[truncated: 3 more sheets: FigS2, FigS3, FigS4]
